# Supplementary material for: Glucocorticoid resistance in T-lineage acute lymphoblastic leukaemia is associated with a proliferative metabolism
Source: Br J Cancer. 2009 May 12;100(12):1926–36. doi: 10.1038/sj.bjc.6605072 (PMC2714233; doi:10.1038/sj.bjc.6605072)
Supplement: Supplementary Data File 2 [file 6605072x3.xls]

## Sheet: NOTES
Details of the Top GSEA Gene Sets Associated With MPRED Resistance in T-ALL Cell Lines
The following worksheets detail the top 20 gene sets from each GSEA database that were associated with MPRED resistance signatures
Explanatory Notes:
SIZE		The total number of genes in each particular gene set in the database - only a proportion of these will be enriched versus the resistance signature
NOM p-val		The nominal p-value for enrichment provided by GSEA for the significance of the enrichment score for an individual gene set
		(Note: the nominal p-value is not adjusted for multiple testing or variations in gene set size)
FDR		The False Discovery Rate, which is adjusted for gene set size and multiple hypothesis testing. For the type of analysis performed in the present study,
		gene sets with an FDR <25% are considered significant. Genesets with FDR >25% provide weaker evidence for biological signatures

## Sheet: C2 GENESET
SUPPLEMENTARY DATA FILE 2 - C2 DATASET
TOP 20 GENESETS ASSOCIATED WITH MPRED RESISTANCE IN T-ALL CELL LINES
GSEA RANK	GENESET NAME	Description	SIZE	NOM p-val	FDR q-val
1	VOXPHOS	Oxidative phosphorylation	81	0.00190591	0.115001
2	BIOSYNTHESIS_OF_STEROIDS	Biosynthesis of steroids	15	0.0126438	0.107598
3	PENG_RAPAMYCIN_DOWN	Down-regulated in response to Rapamycin starvation in haematopoietic cells	200	0.0025	0.0932619
4	PENG_GLUTAMINE_DOWN	Down-regulated in response to glutamine starvation in haematopoietic cells	267	0.0024	0.10509
5	BRCA1_OVEREXP_DN	Down-regulated in response to BRCA1 induction	79	0.00140309	0.0975215
6	CHOLESTEROL_BIOSYNTHESIS	Cholesterol biosynthesis	16	0.0380148	0.0897642
7	ELECTRON_TRANSPORT_CHAIN	Electron transport chain	92	0.00851277	0.0858964
8	GLYCOLYSIS_AND_GLUCONEOGENESIS	Glycolysis and gluconeogenesis	44	0.000801202	0.0979514
9	SCHUMACHER_MYC_P493_TET_UP	Up-regulated by MYC expression in human B-cells	54	0.0153383	0.0986851
10	IDX_TSA_UP_CLUSTER5	Up-reg during fibroblast differentiation induced by insulin, DEX, isobutylxanthine	68	0.0023	0.0995184
11	MYC_HUVEC_SAGE_ARRAY_UP	Upregulated by Myc	34	0.0101297	0.0921569
12	PENG_LEUCINE_DOWN	Downreg in response to Leucine starvation	155	0.0101	0.111868
13	PROTEASOMEPATHWAY	Proteasome pathway	21	0.0660617	0.164954
14	CARBON_FIXATION	Carbon fixation	21	0.00282943	0.153214
15	MITOCHONDRIA	Mitochondria	405	0.0055	0.169759
16	OXIDATIVE_PHOSPHORYLATION	Oxidative phosphorylation	58	0.0131039	0.17003
17	HUMAN_MITODB_6_2002	Mitochondrial genes	391	0.0076	0.183725
18	RNA_TRANSCRIPTION_REACTOME	RNA transcription reactome	35	0.0203547	0.178999
19	AGUIRRE_PANCREAS_CHR17	Copy number driven expression in pancreatic cancer	65	0	0.174902
20	TRANSLATION_FACTORS	Translation factors	47	0.00644641	0.176107

## Sheet: C3 GENESET
SUPPLEMENTARY DATA FILE 2 - C3 DATASET
TOP 20 GENESETS ASSOCIATED WITH MPRED RESISTANCE IN T-ALL CELL LINES
GSEA RANK	GENESET NAME	Description	SIZE	NOM p-val	FDR q-val
1	GKCGCNNNNNNNTGAYG_UNKNOWN	NA	41	0.0259531	0.873038
2	V$MYC_Q2	MYC-regulated genes (includes MLL)	132	0.0036	1
3	V$MYCMAX_01	Genes regulated by MYC/MAX (includes MLL)	197	0.0034	1
4	WCTCNATGGY_UNKNOWN	NA	54	0.0292029	1
5	V$ELK1_02	Genes regulated by ELK1, member of ETS oncogene (growth/proliferation coordination, also apoptosis related)	180	0.0117	1
6	V$ER_Q6	Genes regulated by ESR1: estrogen receptor 1	190	0.0028	1
7	GGAANCGGAANY_UNKNOWN	NA	77	0.0363	1
8	V$USF2_Q6	Unknown (contains MLL)	183	0.0076	1
9	V$PAX3_01	Genes regulated by PAX3: paired box gene 3 (Waardenburg syndrome 1) - melanocytes/development	15	0.114703	1
10	V$MAX_01	Genes regulated by MAX (includes MLL)	200	0.0036	1
11	ACAWNRNSRCGG_UNKNOWN	NA	52	0.0962	1
12	V$ARNT_02	Genes regulated by Aryl hydrocarbon receptor nuclear translocator (HIF1B). Hypoxia response, estrogen responses	197	0.0084	1
13	CGGAARNGGCNG_UNKNOWN	NA	39	0.110121	1
14	V$NFMUE1_Q6	NA	183	0.0196	0.991359
15	V$STAT1_02	Genes regulated by STAT1: signal transducer and activator of transcription 1, 91kDa	181	0.0091	0.950572
16	V$MYCMAX_02	Genes regulated by MYC/MAX (includes MLL)	204	0.0075	0.923204
17	V$GABP_B	Genes regulated by binding protein transcription factor, alpha subunit 60kDa	180	0.0289	0.872397
18	V$USF_C	Unknown	208	0.0173	0.83271
19	V$YY1_Q6	Genes regulated by YY1 transcription factor - DNA repair/p53 pathways	176	0.0202	0.879874
20	CRGAARNNNNCGA_UNKNOWN	NA	36	0.118396	0.896954

## Sheet: C4 GENESET
SUPPLEMENTARY DATA FILE 2 - C4 DATASET
TOP 20 GENESETS ASSOCIATED WITH MPRED RESISTANCE IN T-ALL CELL LINES
GSEA RANK	GENESET NAME	Description	SIZE	NOM p-val	FDR q-val
1	MORF_GSPT1	GSPT1 G1 to S phase transition 1 - cell cycle progression	43	0.00524691	0.198865
2	MORF_DEAF1	DEAF1 deformed epidermal autoregulatory factor 1.Supressin, inhibitor of proliferation	55	0.00290639	0.314026
3	MORF_GMPS	guanine monphosphate synthetase, purine synthesis, cell cycle. Also partner gene of MLL	49	0.00554883	0.303023
4	MORF_FBL	Fibrillarin. Component of snRNP; synthesis of ribosomal RNA	133	0.00885757	0.377627
5	MORF_DAP3	DAP3 death associated protein 3	185	0.0054	0.310761
6	MORF_MAP2K2	MAP2K2 - ERK, JNK, p38,NFkB, and apoptosis pathways	125	0.00911185	0.259198
7	MORF_PRDX3	Peroxiredoxin 3 - required for MYC-mediated proliferation, and apoptosis after glucose starvation	81	0.00841852	0.223214
8	GNF2_RAN	RAS oncogene family - cell cycle, mitotic spindle, RNA transport thru nuclear pores	81	0.0316177	0.196723
9	MORF_USP5	USP5 ubiquitin specific protease 5 (isopeptidase T)	48	0.00372421	0.187962
10	MORF_CSNK2B	Casein kinase 2, beta - phosphorylates p53 after UV irradiation	268	0.0059	0.177672
11	MORF_PPP2R4	PPP2R4 protein phosphatase 2A, subunit B - negative control of cell growth and division	45	0.0178877	0.182723
12	MORF_EIF3S2	EIF3S2 eukaryotic translation initiation factor	227	0.0019	0.191582
13	MORF_SOD1	superoxide dismutase 1, soluble - mitochonria, oxidative metabolism	258	0.00880088	0.189467
14	MORF_UNG	Uracil-DNA glycosylase - removes uracil from DNA. Associated with Blooms disease	74	0.0382249	0.180001
15	GNF2_NS	Nucleostemin - cell cycle progression in stem cells. Association with p53	37	0.0173278	0.183699
16	MORF_FEN1	Flap structure-specific endonuclease - DNA replication, repair and recombination	62	0.0344932	0.177761
17	GNF2_PA2G4	PA2G4 proliferation-associated 2G4, 38kDa	73	0.0486635	0.181692
18	GNF2_DDX5	DEAD (Asp-Glu-Ala-Asp) box polypeptide 5 - RNA helicase, essential for cell division	61	0.00310372	0.17608
19	MORF_EI24	Etoposide induced 2.4 mRNA - induced by p53 to activate apoptosis and supress proliferation	133	0.0105021	0.19768
20	MORF_ATOX1	ATX1 antioxidant protein 1 homolog - antioxidant defense	75	0.0152015	0.208618

## Sheet: ICHR Curated GeneSet
SUPPLEMENTARY DATA FILE 2 - ICHR CURATED DATASET
TOP 20 GENESETS ASSOCIATED WITH MPRED RESISTANCE IN T-ALL CELL LINES
GSEA RANK	GENESET NAME	Description	SIZE	NOM p-val	FDR q-val
1	YOCUM_PROTEINS_IN_MLL_CELL_LINES_VS_CD34	Proteins expressed in MLL-translocated cell lines	31	0.000917244	0.0304293
2	BHOJWANI_EARLY_VS_LATE_PREB_LINREG	Genes differentially expressed between ALL early/late relapse	106	0.00410164	0.0772548
3	YEOH_DAV_MLL	Genes associated with MLL-patient subtypes	28	0.00722022	0.683765
4	RHODES_NEOPLASTIC_META	Genes associated with the neoplastic phenotype	65	0.0220022	0.739772
5	STAUNTON_696860	Response to compound NSC696860 in NCI cell lines	18	0.0305453	0.60134
6	LAMB_DEX_UP	Up-regulated in DEX sensitive ALL cells	47	0.0404728	0.663939
7	WEI_DOWN_IN_DEX_RESISTANCE	Down-regulated in DEX resistant ALL cells	47	0.0404728	0.56909
8	LAMB_COMBINED_PHENOTHIAZINE	Up-regulated in response to phenothiazine in cell lines	61	0.0083	0.55705
9	KIRSCHNER_SCWABE_ALL_EARLY_VS_LATE_RELAPSE	Genes differentially expressed between early/late ALL relapse	72	0.0289087	0.623231
10	STAUNTON_668281	Response to compound NSC668281 in NCI cell lines	28	0.0340438	0.577351
11	STAUNTON_681104	Response to Phosphonic acid, [1,4,7,10-tetraazacyclododecane-1, 7-diylbis(methylene)] in NCI cell lines	102	0.0045	0.531447
12	STAUNTON_139105	Response to Baker's-soluble-antifolate in NCI cell lines	102	0.0192	0.558598
13	MEDH_REPRESSED_IN_SENSITIVE_CEM	Genes repressed in response to DEX in sensitive CEM cells	21	0.0636646	0.558399
14	STRING_ACLY_TOP100_ASSOCIATIONS	Genes associated with ACLY (Lipogenesis and cholesterolgenesis)	29	0.0300896	0.596987
15	STRING_GLUL_TOP100_ASSOCIATIONS	Genes associated with GLUL (Glutamine synthetase, glutamine production for proliferation, apoptosis inhibition)	33	0.064542	0.730717
16	BHOJWANI_EARLY_VS_LATE_PREB_BINARY	Genes differentially expressed between early/late ALL relapse (Binary analysis)	102	0.0418	0.761384
17	STRING_PHB_TOP100_ASSOCIATIONS	Genes associated with prohibitin (anti-proliferation gene)	20	0.120375	1
18	STRING_ELL_TOP100_ASSOCIATIONS	Genes associated with ELONGATION FACTOR RNA POLYMERASE II (an MLL translocation partner)	59	0.067527	1
19	YEOH_TSTAT_BCRABL	Genes associated with BCR-ABL patient subtypes	38	0.0601782	1
20	STAUNTON_303812	Response to Aphidicolin-glycinate: inhibitor of DNA polymerases alpha and delta, links to HIF, C/EBP	34	0.0595536	1
