# Supplementary material for: Glucocorticoid resistance in T-lineage acute lymphoblastic leukaemia is associated with a proliferative metabolism
Source: Br J Cancer. 2009 May 12;100(12):1926–36. doi: 10.1038/sj.bjc.6605072 (PMC2714233; doi:10.1038/sj.bjc.6605072)
Supplement: Supplementary Data File 3 [file 6605072x4.xls]

## Sheet: NOTES
Details of the Top GSEA Gene Sets Associated With DEX Resistance in T-ALL Cell Lines
The following worksheets detail the top 20 gene sets from each GSEA database that were associated with DEX resistance signatures
Explanatory Notes:
SIZE		The total number of genes in each particular gene set in the database - only a proportion of these will be enriched versus the resistance signature
NOM p-val		The nominal p-value for enrichment provided by GSEA for the significance of the enrichment score for an individual gene set
		(Note: the nominal p-value is not adjusted for multiple testing or variations in gene set size)
FDR		The False Discovery Rate, which is adjusted for gene set size and multiple hypothesis testing. For the type of analysis performed in the present study,
		gene sets with an FDR <25% are considered significant. Genesets with FDR >25% provide weaker evidence for biological signatures

## Sheet: C2 GENESET
SUPPLEMENTARY DATA FILE 3 - C2 DATASET
TOP 20 GENESETS ASSOCIATED WITH DEX RESISTANCE IN T-ALL CELL LINES
GSEA RANK	GENESET NAME	Description	SIZE	NOM p-val	FDR q-val
1	HDACI_COLON_CUR24HRS_UP	Upregulated by curcumin in colon carcinoma	29	0.00443102	1
2	N_GLYCAN_BIOSYNTHESIS	N-glycan biosynthesis	22	0.0104881	1
3	GLYCOLYSIS_AND_GLUCONEOGENESIS	Glycolysis and gluconeogenesis pathways	44	0.00891784	1
4	PENG_RAPAMYCIN_DOWN	Down-regulated in response to Rapamycin starvation in haematopoietic cells	200	0.0433	1
5	TRNA_SYNTHETASES	tRNA synthetases	18	0.0882484	1
6	CHEN_LUNG_SURVIVAL	Prognostic genes in lung cancer	23	0.00652348	1
7	FATTY_ACID_SYNTHESIS	Fatty acid synthesis pathways	15	0.0208012	1
8	IDX_TSA_UP_CLUSTER5	Up-reg during fibroblast differentiation induced by insulin, DEX, isobutylxanthine	68	0.0238143	1
9	OXIDATIVE_PHOSPHORYLATION	Oxidative phosphorylation	58	0.0348035	0.907177
10	HDACI_COLON_SUL12HRS_DN	Downreg by sulindac in colon carcinoma	20	0.0359349	0.896942
11	BIOSYNTHESIS_OF_STEROIDS	Biosynthesis of steroids	15	0.100159	0.963421
12	RNA_TRANSCRIPTION_REACTOME	RNA transcription reactome	35	0.0556562	0.911003
13	HDACI_COLON_CLUSTER6	Regulated by TSA, butyrate or curcumin	30	0.0440404	0.842829
14	TRANSLATION_FACTORS	Translation factors	47	0.026932	0.838184
15	PROTEASOMEPATHWAY	Proteasome pathway	21	0.129959	0.845375
16	CARBON_FIXATION	Carbon fixation	21	0.0256643	0.848237
17	AMINOACYL_TRNA_BIOSYNTHESIS	Amino acyl tRNA biosynthesis	21	0.11272	0.899371
18	AGUIRRE_PANCREAS_CHR22	Copy number driven expression in pancreatic cancer	59	0.0012	0.874174
19	TNFALPHA_ALL_UP	Upregulated after TNFalpha treatment	76	0.0017	0.850314
20	PENG_GLUTAMINE_DOWN	Down-regulated in response to glutamine starvation in haematopoietic cells	267	0.0663	0.839658

## Sheet: C3 GENESET
SUPPLEMENTARY DATA FILE 3 - C3 DATASET
TOP 20 GENESETS ASSOCIATED WITH DEX RESISTANCE IN T-ALL CELL LINES
GSEA RANK	GENESET NAME	Description	SIZE	NOM p-val	FDR q-val
1	CGGAARNGGCNG_UNKNOWN	NA	39	0.0169271	1
2	GCGSCMNTTT_UNKNOWN	NA	54	0.0386	1
3	GGAANCGGAANY_UNKNOWN	NA	77	0.014	1
4	V$XBP1_01	Genes regulated by X-box binding protein - MHC related, cellular secretory pathways	107	0.0013	0.981395
5	RNCTGNYNRNCTGNY_UNKNOWN	NA	48	0.058582	1
6	KCCGNSWTTT_UNKNOWN	NA	86	0.0706071	1
7	CTCNANGTGNY_UNKNOWN	NA	64	0.0228	1
8	V$NFMUE1_Q6	NA	183	0.0124	1
9	KRCTCNNNNMANAGC_UNKNOWN	NA	52	0.17846	1
10	V$E2F_Q2	Genes regulated byTFDP1: transcription factor Dp-1 - proliferation	123	0.0183	1
11	V$ELK1_02	Genes regulated by ELK1, member of ETS oncogene (growth/proliferation coordination, also apoptosis related)	180	0.0386	1
12	V$MEF2_04	Unknown	22	0.0971136	1
13	V$MYC_Q2	MYC-regulated genes (includes MLL)	132	0.0287	1
14	V$NRF2_01	Genes regulated by NFE2L2: nuclear factor (erythroid-derived 2)-like 2	186	0.0346	1
15	CRGAARNNNNCGA_UNKNOWN	NA	36	0.11943	1
16	V$STAT1_01	Genes regulated by STAT1: signal transducer and activator of transcription 1, 91kDa	46	0.1206	1
17	V$USF2_Q6	Unknown - contains MLL	183	0.0335	1
18	V$HIF1_Q3	Genes regulated by HIF, hypoxia inducible factor	172	0.0285	1
19	V$GABP_B	Genes regulated by binding protein transcription factor, alpha subunit 60kDa	180	0.0534	1
20	V$PAX3_B	Genes regulated by PAX3: paired box gene 3 (Waardenburg syndrome 1) - melanocytes/development	68	0.0932	1

## Sheet: C4 GENESET
SUPPLEMENTARY DATA FILE 3 - C4 DATASET
TOP 20 GENESETS ASSOCIATED WITH DEX RESISTANCE IN T-ALL CELL LINES
GSEA RANK	GENESET NAME	Description	SIZE	NOM p-val	FDR q-val
1	MORF_PPP2R4	PPP2R4 protein phosphatase 2A, subunit B - negative control of cell growth and division	45	0.00503271	0.860057
2	MORF_MAP2K2	MAP2K2 - ERK, JNK, p38,NFkB, and apoptosis pathways	125	0.036677	1
3	GNF2_DDX5	DEAD (Asp-Glu-Ala-Asp) box polypeptide 5 - RNA helicase, essential for cell division	61	0.0090045	1
4	GNF2_XRCC5	X-ray repair complementing defective repair	68	0.0257831	1
5	MORF_GSPT1	GSPT1 G1 to S phase transition 1 - cell cycle progression	43	0.0974755	1
6	MORF_DAP3	DAP3 death associated protein 3	185	0.0452	1
7	MORF_AP2M1	Clathrin pits, membrane regulation	207	0.0161	1
8	MORF_PSMC1	PROTEASOME 26S SUBUNIT, ATPase, 1	172	0.0336	1
9	GNF2_MBD4	Methyl-CpG binding domain protein - DNA damage detection	22	0.0323204	0.965226
10	MORF_CSNK2B	Casein kinase 2, beta - phosphorylates p53 after UV irradiation	268	0.0429043	0.914833
11	MORF_PRDX3	Peroxiredoxin 3 - required for MYC-mediated proliferation, and apoptosis after glucose starvation	81	0.0573089	0.871219
12	MORF_GMPS	guanine monphosphate synthetase, purine synthesis, cell cycle. Also partner gene of MLL	49	0.0697416	0.801774
13	GNF2_NS	Nucleostemin - cell cycle progression in stem cells. Association with p53	37	0.0777975	0.790663
14	MORF_EIF3S2	EIF3S2 eukaryotic translation initiation factor	227	0.0316063	0.750303
15	MORF_RAB5A	Ras-associated protein - exocytosis, actin organisation	85	0.0075	0.740482
16	MORF_HDAC1	Histone deacetylase	237	0.0111	0.779512
17	MORF_RAD23A	RAD23B RAD23 homolog A - DNA repair	326	0.0191	0.7367
18	MORF_G22P1	Thyroid autoantigen 70kDa (Ku antigen) - DNA break repair/recombination	165	0.0465792	0.733408
19	GNF2_PPP6C	Protein phosphatase 6 - cell cycle regulation	35	0.0215604	0.698562
20	MORF_RAD23B	RAD23B RAD23 homolog B - DNA repair	162	0.0382	0.668022

## Sheet: ICHR Curated GeneSet
SUPPLEMENTARY DATA FILE 3 - ICHR CURATED DATASET
TOP 20 GENESETS ASSOCIATED WITH DEX RESISTANCE IN T-ALL CELL LINES
GSEA RANK	GENESET NAME	Description	SIZE	NOM p-val	FDR q-val
1	YOCUM_PROTEINS_IN_MLL_CELL_LINES_VS_CD34	Proteins expressed in MLL-translocated cell lines (compared to CD34 cells)	31	0.018787	0.810169
2	STAUNTON_668281	Response to beta.-L-1-[(2-Hydroxymethyl)-1,3-dioxolan-4yl]cytosine	28	0.0137097	1
3	LAMB_DEX_UP	Up-regulated in response to DEX	47	0.0402005	1
4	WEI_DOWN_IN_DEX_RESISTANCE	Down-regulated in DEX resistance	47	0.0402005	0.910536
5	YEOH_TSTAT_HYPERDIP50	Genes associated with hyperdiploid ALL patients	37	0.013861	0.763491
6	LAMB_COMBINED_PHENOTHIAZINE	Up-regulated in response to phenothiazine	61	0.0098	0.973991
7	STAUNTON_694484	Response to 4-[N-(4-amino-4-deoxy-N10-methylpteroyl)aminobutanoic acid	17	0.0565116	1
8	FINE_ASP_SENS_VS_RES_SAM_SUPPL	Genes differentially expressed between cells sensitive or resistant to L-asparaginase	92	0.0116	1
9	RHODES_NEOPLASTIC_META	Genes associated with the neoplastic phenotype	65	0.0711142	1
10	RICKARDSON_GENERAL_SENSITIVITY	Genes associated with general drug sensitivity in tumour cell lines	67	0.0271163	1
11	YEOH_CHI_E2A_PBX1	Genes associated with E2A-PBX1 patient subtypes	36	0.0589182	1
12	YEOH_CHI_MLL	Genes associated with MLL patient subtypes	35	0.0646262	1
13	YEOH_CFS_HYPERDIP50	Genes associated with hyperdiploid ALL patients	88	0.0308	1
14	LAMB_COMBINED_DEX	Up-regulated in response to DEX	135	0.0342	1
15	STAUNTON_685981	Response to 1,4-Butanediamine, N,N'-bis[(2-naphthalenyl)methyl- N, N'-bis[3-[(trifluoroacetyl)amino]propyl]-	68	0.0583	1
16	WEI_COMBINED_DEX	Genes down or up-regulated in DEX resistance	135	0.0346	1
17	STRING_GLUL_TOP100_ASSOCIATIONS	Genes associated with GLUL (Glutamine synthetase, glutamine production for proliferation, apoptosis inhibition)	33	0.109876	1
18	OBEXER_REPRESSED_BY DEX	Genes repressed by DEX	60	0.0267	1
19	OBEXER_COMBINED_DEX_UP_DOWN	Genes stimulated or repressed by DEX	77	0.0233	1
20	STAUNTON_681104	Response to NSC 681104	102	0.0621	1
