# Supplementary material for: Glucocorticoid resistance in T-lineage acute lymphoblastic leukaemia is associated with a proliferative metabolism
Source: Br J Cancer. 2009 May 12;100(12):1926–36. doi: 10.1038/sj.bjc.6605072 (PMC2714233; doi:10.1038/sj.bjc.6605072)
Supplement: Supplementary Data File 4 [file 6605072x5.xls]

## Sheet: NOTES
Supplementary DataFile 4
The following worksheets list the 'leading edge subsets' from the top 20 gene sets associated with MPRED resistance in T-ALL cell lines from each GSEA database.
Since not all genes within a gene set will necessarily be associated with the biological phenotype under study,
the leading edge subsets represent the subset of genes from each gene set that are shown statistically to be involved.
On each worksheet the leading edge genes are listed along with their correlation (r) with MPRED IC50 scores.
Note that GSEA assesses the statistical significance of gene sets rather than individual genes.
Thus leading edge gene sets may contain genes with correlation scores below the Pearson's cutoff for significance on an individual basis,
but which are sufficiently highly ranked to contribute to the identification of the larger biological network (gene set).

## Sheet: C2 GeneSets
LEADING EDGE SUBSETS OF THE TOP GENESETS ASSOCIATED WITH MPRED RESISTANCE AND THEIR CORRELATION WITH MPRED IC50 SCORES
1		2		3		4		5		6		7		8		9		10		11		12		13		14		15		16		17		18		19		20
VOXPHOS	CORRELATION	BIOSYNTHESIS OF STEROIDS	CORRELATION	PENG RAPAMYCIN DOWN	CORRELATION	PENG_GLUTAMINE_DOWN	CORRELATION	BRCA1_OVEREXP_DN	CORRELATION	CHOLESTEROL_BIOSYNTHESIS	CORRELATION	ELECTRON_TRANSPORT_CHAIN	CORRELATION	GLYCOLYSIS AND GLUCONEOGENESIS	CORRELATION	SCHUMACHER MYC P493 TET UP	CORRELATION	IDX TSA UP CLUSTER5	CORRELATION	MYC HUVEC SAGE ARRAY UP	CORRELATION	PENG_LEUCINE_DOWN	CORRELATION	PROTEASOME PATHWAY	CORRELATION	CARBON FIXATION	CORRELATION	MITOCHONDRIA	CORRELATION	OXIDATIVE PHOSPHORYLATION	CORRELATION	HUMAN_MITODB_6_2002	CORRELATION	RNA TRANSCRIPTION REACTOME	CORRELATION	AGUIRRE_PANCREAS_CHR17	CORRELATION	TRANSLATION FACTORS	CORRELATION
ATP5O	0.853937	VKORC1	0.864844	PSMD8	0.825273	POLR2C	0.846727	GTF3C2	0.822337	DHCR7	0.81471	ATP5O	0.853937	PDHX	0.810224	MRPL3	0.841782	PEX14	0.82812	PHB	0.82121	MRPL3	0.841782	PSMB5	0.771825	ALDOA	0.774872	VDAC2	0.85531	ATP5O	0.853937	VDAC2	0.85531	POLR2C	0.846727	SLC35B1	0.860086	EIF3S8	0.800558
NDUFB1	-0.819216	DHCR7	0.81471	CCT5	0.821423	MRPL3	0.841782	ALG3	0.819279	MVD	0.716427	NDUFB1	-0.819216	DLD	0.780987	AHCY	0.792483	PHB	0.82121	HSPCB	0.753483	CCT5	0.821423	PSMB7	0.771157	GOT2	0.71739	ATP5O	0.853937	COX5A	0.804918	ATP5O	0.853937	POLR3B	0.821092	PHB	0.82121	EIF2B4	0.793448
ATP5F1	0.810367	MVD	0.716427	PHB	0.82121	PSMD8	0.825273	EIF2B2	0.772218	IDI1	0.705503	ATP5F1	0.810367	ALDOA	0.774872	POLR2H	0.775175	MRPL18	0.816023	EIF5	0.738655	HRMT1L2	0.807301	RPN1	0.766678	TPI1	0.683537	MRPL3	0.841782	COX6A1	0.804641	NDUFB1	-0.819216	POLR2H	0.775175	ACLY	0.801768	EIF3S1	0.786924
COX5A	0.804918	IDI1	0.705503	ICT1	0.809191	CCT5	0.821423	SRM	0.767479	FDPS	0.694051	COX5A	0.804918	GPI	0.735814	EBNA1BP2	0.7474	COX6A1	0.804641	POLR2F	0.727817	EIF2B4	0.793448	PSMB1	0.760181	FBP1	0.659683	MTX1	0.825184	UQCRC1	0.800199	MRPL18	0.816023	POLR2I	0.752534	PRO1855	0.787474	EIF2B2	0.772218
COX6A1	0.804641	FDPS	0.694051	HRMT1L2	0.807301	PHB	0.82121	BYSL	0.741385	NSDHL	0.668936	COX6A1	0.804641	GOT2	0.71739	MAC30	0.736119	MRPL20	0.771227	C1QBP	0.714959	ALG8	0.792599	RPN2	0.744034	MDH2	0.643392	NDUFB1	-0.819216	COX6B1	0.774917	SLC25A16	-0.815819	MNAT1	0.75189	NME2	0.781325	EIF3S2	0.764898
UQCRC1	0.800199	SC5DL	0.664875	UBE2M	0.798826	IFRD2	0.820988	MRPS12	0.733202	SC5DL	0.664875	UQCRC1	0.800199	PDHB	0.714122	DDX21	0.725677	MRPL12	0.76086	NME1	0.714204	UMPS	0.785676	PSMD14	0.730191	MDH1	0.637012	MRPL18	0.816023	UQCRFS1	0.76496	ATP5F1	0.810367	POLR3D	0.747561	ATP5G1	0.74909	EIF2S1	0.760482
ATP5B	0.779046	LSS	0.662993	RARS	0.797586	ALG3	0.819279	PMPCA	0.721662	LSS	0.662993	ATP5B	0.779046	TPI1	0.683537	DDX10	0.720587	AK2	0.755484	HSPD1	0.708029	NME2	0.781325	PSMA7	0.707445	TKT	0.616772	SLC25A16	-0.815819	NDUFA8	0.699858	PDHX	0.810224	POLR3K	0.745044	WDR50	0.743282	ITGB4BP	0.750618
NDUFS4	0.77207	PMVK	0.642355	EIF2B4	0.793448	DHCR7	0.81471	PABPC4	0.721349	SC4MOL	0.658642	COX6B1	0.774917	PDHA1	0.680892	NME1	0.714204	CYC1	0.752082	LDHB	0.646241	ALDOA	0.774872	PSMA3	0.687184	RPE	0.562142	ATP5F1	0.810367	ATP6V1F	0.695465	COX5A	0.804918	POLR1B	-0.739497	NME1	0.714204	EIF4A1	0.744901
NDUFS8	0.769947	SQLE	0.621954	PA2G4	0.793413	HRMT1L2	0.807301	C2F	0.719508	PMVK	0.642355	NDUFS4	0.77207	HK2	0.668357	RABEPK	0.710514	MAC30	0.736119	CDK4	0.636734	PSMB7	0.771157	PSMA1	0.622353	PKM2	0.542815	PDHX	0.810224	COX5B	0.695321	COX6A1	0.804641	POLR2F	0.727817	MYST2	0.646699	EIF5	0.738655
NDUFS7	0.769542	NQO2	0.620271	RNU3IP2	0.784999	ACLY	0.801768	RABEPK	0.710514	SQLE	0.621954	NDUFS8	0.769947	PGAM2	0.668082	AKAP1	0.687529	GPI	0.735814	HSPA9B	0.636078	SRM	0.767479	PSMB2	0.596539	GOT1	0.50363	COX5A	0.804918	COX6A2	0.693681	MRPS15	0.804425	GTF2E1	0.690456	MLX	0.644468	EIF2S3	0.737052
UQCRFS1	0.76496	HMGCR	0.596649	EIF2B2	0.772218	UBE2M	0.798826	FASN	0.70515	HMGCR	0.596649	NDUFS7	0.769542	FBP1	0.659683	DHODH	0.686674	TIMM23	0.735577	ENO1	0.626893	TCP1	0.763476	PSMB3	0.577119	ALDOC	0.469893	COX6A1	0.804641	PP	0.683189	UQCRC1	0.800199	TAF7	-0.62151	PSME3	0.628505	EIF2B5	0.718526
NDUFA9	0.755567	FDFT1	0.551978	PSMB5	0.771825	EIF2B4	0.793448	SON	-0.692945	FDFT1	0.551978	UQCRFS1	0.76496	LDHB	0.646241	LRP8	0.680927	TOMM40	0.716739	LDHA	0.612606	MRPL12	0.76086	PSMB6	0.541476			MRPS15	0.804425	NDUFB2	0.682114	TIMM17B	0.790387	TBP	0.614358	G6PC3	0.616752	WBSCR1	0.677618
CYCS	0.752224			SRM	0.767479	PA2G4	0.793413	WBSCR1	0.677618	HMGCS1	0.507033	NDUFA9	0.755567	MDH2	0.643392	JTV1	0.672883	PRPS1	0.709928	PIAS1	-0.612178	HSPC111	0.758822	PSMA5	0.52995			UQCRC1	0.800199	ATP6V1B1	0.679098	MRPL9	0.789229	POLR3E	0.60436	EPN3	0.616668	EIF4E	0.673349
CYC1	0.752082			TCP1	0.763476	ALG8	0.792599	JTV1	0.672883			CYCS	0.752224	MDH1	0.637012	NOLC1	0.669874	NDUFA8	0.699858	HSPE1	0.602209	TRIP13	0.757357					TIMM17B	0.790387	ATP7A	-0.665492	UROS	0.788256	GTF2E2	0.590264	NMT1	0.612819	EIF3S4	0.668299
ATP5G1	0.74909			MRPL12	0.76086	BMS1L	0.790436	NOLC1	0.669874			ATP5G1	0.74909	ENO1	0.626893	UCHL3	0.669367	NDUFAB1	0.696302	EPRS	0.588241	NP	0.754325					MRPL9	0.789229	COX10	0.660776	MRPS35	0.785179	CDK7	0.581206	MGC2744	0.60913	EIF4G1	0.666987
SURF2	0.731032			HSPC111	0.758822	RUVBL2	0.789463	NSDHL	0.668936			NDUFS5	0.730468	LDHA	0.612606	LOC56902	0.663355	PDCD8	0.694769	EIF3S9	0.587367	HSPCB	0.753483					MRPS35	0.785179	ATP6V0B	0.650183	ENDOG	0.781379	TAF6	0.561172	NKIRAS2	0.601822	EIF2S2	0.655779
NDUFS5	0.730468			TRIP13	0.757357	UMPS	0.785676	EIF4G1	0.666987			ATP5H	0.714836	PGAM1	0.580789	ABCE1	0.639141	SLC5A6	0.661402	CCT3	0.582744	CYCS	0.752224					ENDOG	0.781379	COX8A	0.637177	DLD	0.780987	TAF12	0.544909	EZH1	-0.579241	EIF2B1	0.645836
ATP5H	0.714836			NDUFA9	0.755567	RNU3IP2	0.784999	SNRPA1	0.665126			NDUFS3	0.703538	GAPDHS	0.575534	LDHA	0.612606	G6PD	0.660801	NPM1	0.548293	CYC1	0.752082					NME2	0.781325	NDUFB4	0.619802	ATP5B	0.779046	POLR2J	0.50694	RSAD1	0.560522	KIAA0664	0.604103
NDUFS3	0.703538			AK2	0.755484	ALDOA	0.774872	SSBP1	0.661976			COX17	0.702007	PKM2	0.542815	PRDX4	0.607981	BCAP31	0.660182	HSPA8	0.525124	POLRMT	0.745345					DLD	0.780987	NDUFS2	0.619786	MRPS7	0.777614	GTF2H1	0.497491	LOC474170	-0.553123	ETF1	0.588217
NDUFA8	0.699858			NP	0.754325	SRM	0.767479	PDCD11	0.638022			NDUFA8	0.699858	HK3	0.538321	HSPE1	0.602209	GNPAT	0.659243	HSPCA	0.49709	CSE1L	0.742867					ATP5B	0.779046	SDHB	0.616067	MRPS16	0.776293			MPP3	0.5454	EIF3S9	0.587367
NDUFAB1	0.696302			HSPCB	0.753483	PES1	0.767363	SCAP	0.635421			NDUFAB1	0.696302	ENO3	0.517221	BOP1	0.597455	PTGES2	0.656389	CCNB1	0.486505	BYSL	0.741385					MRPS7	0.777614	NDUFB5	0.60627	NDUFS4	0.77207			KIAA0195	-0.538668
COX5B	0.695321			CYCS	0.752224	TCP1	0.763476	PWP2H	0.629038			COX5B	0.695321	GOT1	0.50363	KIAA0020	0.572126	ESRRA	0.64784			EIF5	0.738655					MRPS16	0.776293	NDUFV1	0.593588	TK2	-0.771839			DUSP3	0.537408
COX6A2	0.693681			CYC1	0.752082	MRPL12	0.76086	SF3B2	0.626837			COX6A2	0.693681	PC	0.503173	RANBP1	0.558964	MKNK2	0.627823			MRPS12	0.733202					NDUFS4	0.77207	NDUFB7	0.575992	MRPL20	0.771227			GRN	0.535192
BCS1L	0.68807			EBNA1BP2	0.7474	HSPC111	0.758822	NMT1	0.612819			NDUFB2	0.682114	GAPDS	0.489242	MTHFD1	0.555845	PSMA1	0.622353			PSMD14	0.730191					TK2	-0.771839	PPA2	0.574654	NDUFS8	0.769947			LRRC37A	-0.521229
NDUFB2	0.682114			ZNF259	0.74608	TRIP13	0.757357	TCOF1	0.609691			NARG1	0.643907	DLAT	0.470233	FKBP4	0.53019	C16ORF49	0.609155			DDX1	0.728093					MRPL20	0.771227	NDUFB6	0.570656	NDUFS7	0.769542			SPAG9	0.50506
COX10	0.660776			CSE1L	0.742867	AK2	0.755484	BOP1	0.597455			NDUFA3	0.635918	ALDOC	0.469893	CTPS	0.526199	ECHS1	0.598883			DDX21	0.725677					NDUFS8	0.769947	COX7C	0.547251	TUFM	0.768784			ANKRD40	0.503519
NDUFA3	0.635918			BYSL	0.741385	DDX18	0.755372	KIAA0179	0.594531			NDUFB4	0.619802	GAPDH	0.456002	PAICS	0.524985	RPP14	0.587907			AHSA1	0.720934					TUFM	0.768784	NDUFA10	0.516736	MRPL2	0.765791			MGC3123	-0.498784
CKAP1	0.632913			JTB	0.738052	NP	0.754325	CLTA	0.588087			NDUFS2	0.619786			PYCR1	0.518586	FDX1	0.586688			TOMM40	0.716739					MRPL2	0.765791	NDUFS1	0.512997	DNM1L	0.765413			SPOP	-0.489492
NDUFB4	0.619802			MRPS12	0.733202	GMPS	0.753677	DDT	0.587667			AFG3L2	0.616394			IARS	0.510967	PHB2	0.568587			CCT4	0.709729					DNM1L	0.765413	UQCRH	0.507983	UQCRFS1	0.76496
NDUFS2	0.619786			PSMD14	0.730191	HSPCB	0.753483	DHCR24	0.581064			SDHB	0.616067					TIMM8A	0.546446			PSMA7	0.707445					UQCRFS1	0.76496	COX4I1	0.460269	MRPS17	0.76455
SDHB	0.616067			POLR2F	0.727817	CYCS	0.752224	CCND1	0.577675			NDUFB5	0.60627					PDIA6	0.540274			IDI1	0.705503					MRPS17	0.76455	ATP7B	0.451109	MRPL12	0.76086
NDUFB5	0.60627			DDX21	0.725677	CYC1	0.752082	DIPA	0.576235			NDUFV1	0.593588					TIMM9	0.535084			FASN	0.70515					MRPL12	0.76086	COX7A2	0.449795	DBT	-0.760323
ATP5C1	0.593167			AHSA1	0.720934	EBNA1BP2	0.7474	NUP188	0.56929			ATP5C1	0.593167					PLA2G12A	0.533748			STK6	0.702056					DBT	-0.760323	ATP6V0C	0.445558	NDUFA9	0.755567
NDUFB7	0.575992			KPNA3	0.72048	CSE1L	0.742867	MTHFD1	0.555845			NDUFB7	0.575992					POR	0.518669			FDPS	0.694051					AK2	0.755484	NDUFV2	0.444686	AK2	0.755484
NDUFB6	0.570656			C2F	0.719508	BYSL	0.741385	FDFT1	0.551978			NDUFB6	0.570656					TIMM17A	0.50745			COPB2	0.678351					DIABLO	0.753157			DIABLO	0.753157
NFKBIL2	0.567785			GOT2	0.71739	EIF5	0.738655	MCM2	0.547482			SDHC	0.566821					PC	0.503173			PSMD2	0.676034					MRPL4	0.752237			MRPL4	0.752237
SDHC	0.566821			TOMM40	0.716739	PSMD12	0.735367	CAD	0.54555			NDUFS6	0.563151					CRAT	-0.492436			RNF126	0.668856					CYCS	0.752224			CYCS	0.752224
NDUFS6	0.563151			C1QBP	0.714959	MRPS12	0.733202	BRD2	-0.534727			ATP5G3	0.55016					UQCR	0.473739			EIF4G1	0.666987					CYC1	0.752082			CYC1	0.752082
ATP5G3	0.55016			NME1	0.714204	DDX1	0.728093	FKBP4	0.53019			ATP5J2	0.548519					DBI	0.47002			DYRK1A	-0.665703					ATP5G1	0.74909			ATP5G1	0.74909
ATP5J2	0.548519			CCT4	0.709729	DDX21	0.725677	NARS	0.530154			COX7C	0.547251					MTX2	0.460098			SNRPA1	0.665126					POLRMT	0.745345			POLRMT	0.745345
COX7C	0.547251			RNASEH1	0.707033	AHSA1	0.720934	CTPS	0.526199			CD14	0.539204									LDHB	0.646241					NFS1	0.744131			NFS1	0.744131
ATP5D	0.531905			IDI1	0.705503	C2F	0.719508	SF3A3	0.516698			ATP5D	0.531905									UBE2N	0.639351					SLC25A3	0.741851			SLC25A3	0.741851
SURF1	0.523627			FASN	0.70515	EIF2B5	0.718526					SURF1	0.523627									EBP	0.629658					CROT	-0.739756			MTCH2	0.738276
NDUFC1	0.520098			NDUFS3	0.703538	TBL3	0.717564					NDUFC1	0.520098									HUMGT198A	0.622503					POLR1B	-0.739497			MRPS33	0.735903
NDUFA10	0.516736			MYCBP	0.699806	TOMM40	0.716739					NDUFA10	0.516736									HSPA4	0.622347					MTCH2	0.738276			TIMM23	0.735577
ATP5I	0.513149			PITPNB	0.695432	MRPL23	0.716582					ATP5I	0.513149									SQLE	0.621954					MRPS33	0.735903			MRPS12	0.733202
NDUFS1	0.512997			TIMM44	0.692941	C1QBP	0.714959					NDUFS1	0.512997									GCDH	0.621622					TIMM23	0.735577			NDUFS5	0.730468
NDUFB3	0.510712			DAP3	0.690463	NME1	0.714204					NDUFB3	0.510712									MRPL28	0.615036					MRPS12	0.733202			MRPL46	0.72769
UQCRH	0.507983			BCS1L	0.68807	PRPS1	0.709928					UQCRH	0.507983									GSPT1	0.613502					MT	0.7306			MIPEP	0.722648
NDUFA2	0.507343			HADH2	0.684962	RNASEH1	0.707033					NDUFA2	0.507343									NMT1	0.612819					NDUFS5	0.730468			MRPS22	0.72182
UQCRC2	0.503813			GCN5L2	0.679217	IDI1	0.705503					UQCRC2	0.503813									LDHA	0.612606					MRPL46	0.72769			TIMM10	0.72125
				COPB2	0.678351	FASN	0.70515															HSPE1	0.602209					MIPEP	0.722648			SOD2	0.720323
				WDR18	0.677053	MGC2749	0.686955															KPNA2	0.600167					MRPS22	0.72182			GOT2	0.71739
				USP10	0.676123	IMPDH1	0.677132															VDAC1	0.599238					TIMM10	0.72125			TOMM40	0.716739
				CCNC	0.673997	NUDC	0.676988															GART	0.598557					SOD2	0.720323			ATP5H	0.714836
				SSA2	-0.670171	MPHOSPH10	0.673932															MGC5508	0.596114					GOT2	0.71739			PDHB	0.714122
				RAB14	-0.669905	NOLC1	0.669874															KIAA0179	0.594531					TOMM40	0.716739			SLC25A10	0.713863
				EIF4G1	0.666987	RNF126	0.668856															ETF1	0.588217					C1QBP	0.714959			MRPS18A	0.712031
				NPM3	0.666362	EIF4G1	0.666987															DHCR24	0.581064					ATP5H	0.714836			PCCB	0.710115
				SNRPA1	0.665126	DYRK1A	-0.665703															PGAM1	0.580789					PDHB	0.714122			LYPLA2	0.709777
				SSBP1	0.661976	SNRPA1	0.665126															CCT2	0.56577					SLC25A10	0.713863			HSPD1	0.708029
				BCAP31	0.660182	SSBP1	0.661976															MTHFD1	0.555845					MRPS18A	0.712031			MRPS2	0.707221
				UBE2L3	0.656435	SLC5A6	0.661402															ADRM1	0.553779					PCCB	0.710115			TRAP1	0.704339
				TUBG1	0.651808	BCAP31	0.660182															NOL1	0.553573					LYPLA2	0.709777			MRPL42	0.703696
				BMP1	0.648517	SC4MOL	0.658642															CDC20	0.552621					HSPD1	0.708029			NDUFS3	0.703538
				LDHB	0.646241	FBL	0.655849															CAD	0.54555					MRPS2	0.707221			NDUFA8	0.699858
				CDK4	0.636734	METTL1	0.655171															NCL	0.538425					MRPL42	0.703696			NDUFAB1	0.696302
				HSPA9B	0.636078	TUBG1	0.651808															BRD2	-0.534727					NDUFS3	0.703538			COX5B	0.695321
				PSMC2	0.635167	SRPK1	0.649953															ACAT2	0.532295					NDUFA8	0.699858			PDCD8	0.694769
				SNRPC	0.634915	LDHB	0.646241															FKBP4	0.53019					MYCBP	0.699806			MRPL35	0.694378
				EBP	0.629658	DKC1	0.645765															PSMA5	0.52995					NDUFAB1	0.696302			TIMM13	0.694364
				HSPA4	0.622347	SGTA	0.644149															SF3B4	0.528008					COX5B	0.695321			MRPS27	0.693907
				SQLE	0.621954	UBE2N	0.639351															SCD	0.525827					PDCD8	0.694769			COX6A2	0.693681
				GCDH	0.621622	EBP	0.629658															PTBP1	0.525272					MRPL35	0.694378			TIMM44	0.692941
				SDHB	0.616067	PWP2H	0.629038															HSPA8	0.525124					TIMM13	0.694364			DAP3	0.690463
				GSPT1	0.613502	HSPA4	0.622347															ARMET	0.512327					MRPS27	0.693907			BCS1L	0.68807
				NMT1	0.612819	SQLE	0.621954															CCT6A	0.511494					COX6A2	0.693681			LARS2	0.687879
				HSPE1	0.602209	GCDH	0.621622															TIMM17A	0.50745					TIMM44	0.692941			AKAP1	0.687529
				MGC5508	0.596114	EWSR1	-0.619684															NOL5A	0.500995					DAP3	0.690463			DHODH	0.686674
				KIAA0179	0.594531	MYST1	0.617529															HSPCA	0.49709					BIK	0.689685			NDUFB2	0.682114
				ETF1	0.588217	PRPF4	0.616368															DNAJB6	-0.491794					BCS1L	0.68807			PDHA1	0.680892
				EIF3S9	0.587367	MRPL28	0.615036															CCNB1	0.486505					LARS2	0.687879			MRPL11	0.676995
				CDC25A	0.581339	GSPT1	0.613502															PSMF1	0.485037					DHODH	0.686674			MRPS11	0.674317
				DHCR24	0.581064	NMT1	0.612819															NXF1	-0.480527					PP	0.683189			GLUD1	0.67214
				PGAM1	0.580789	LDHA	0.612606															PAPOLA	0.473037					NDUFB2	0.682114			MTIF2	0.67112
				WBSCR22	0.579876	KARS	0.610343															GGA2	0.461013					PDHA1	0.680892			SLC25A1	0.668339
				P2RX5	0.579623	PRDX4	0.607981															DNAJA1	0.459453					MRPL11	0.676995			GLUD2	0.664388
				IDH3B	0.570421	MAPRE2	-0.604572															NUTF2	0.458021					MRPS11	0.674317			ACO2	0.66381
				ETFA	0.569731	HSPE1	0.602209															UNG	0.45593					GLUD1	0.67214			SSBP1	0.661976
				CCT2	0.56577	DLEU1	0.602059															TNFRSF1A	0.4381					MTIF2	0.67112			COX10	0.660776
				CALU	0.554865	KPNA2	0.600167															CCNA2	0.433808					SLC25A1	0.668339			TIMM8B	0.65846
				ADRM1	0.553779	VDAC1	0.599238															BST2	0.432677					GNAS	0.66785			TOMM22	0.657348
				NOL1	0.553573	BOP1	0.597455															XPO6	0.430905					GLUD2	0.664388			SUCLG1	0.656883
				PPP2R2A	0.551894	MGC5508	0.596114															OGFR	0.427566					ACO2	0.66381			BCL2L11	0.654746
				EEF1E1	0.551767	ATP2A2	0.59504															ILF3	-0.426272					SSBP1	0.661976			AMT	-0.647717
				ATP5G3	0.55016	KIAA0179	0.594531															GLO1	0.424776					SLC25A22	0.661929			FPGS	0.646742
				HCCS	0.54852	GCSH	0.591902																					G6PD	0.660801			HAX1	0.643766
				MARS	0.545126	HNRPL	0.590255																					COX10	0.660776			MDH2	0.643392
				PTDSS1	0.538734	CDC25A	0.581339																					TIMM8B	0.65846			DGUOK	0.640348
				DDX3X	-0.533173	COG2	0.581127																					TOMM22	0.657348			ABCF2	0.636634
				ACAT2	0.532295	DHCR24	0.581064																					SUCLG1	0.656883			HSPA9B	0.636078
				FKBP4	0.53019	PGAM1	0.580789																					AMT	-0.647717			NDUFA3	0.635918
				NARS	0.530154	CCND1	0.577675																					FPGS	0.646742			CKAP1	0.632913
				CTPS	0.526199	PSMB3	0.577119																					HAX1	0.643766			MRPL49	0.626746
				SCD	0.525827	CCT2	0.56577																					MDH2	0.643392			TOMM34	0.62469
				PTBP1	0.525272	NDUFS6	0.563151																					DGUOK	0.640348			FRAP1	0.623068
				HSPA8	0.525124	PPP1R10	-0.563143																					ABCF2	0.636634			GCDH	0.621622
				SF3A3	0.516698	MTHFD1	0.555845																					HSPA9B	0.636078			CS	0.621476
				ARMET	0.512327	ADRM1	0.553779																					NDUFA3	0.635918			NDUFB4	0.619802
				CCT6A	0.511494	NOL1	0.553573																					CKAP1	0.632913			NDUFS2	0.619786
				TIMM17A	0.50745	CDC20	0.552621																					MRPL49	0.626746			CA5A	0.619576
				SLC1A5	0.501033	FDFT1	0.551978																					TOMM34	0.62469			AFG3L2	0.616394
				NOL5A	0.500995	PPP2R2A	0.551894																					GCDH	0.621622			SDHB	0.616067
				HSPCA	0.49709	EEF1E1	0.551767																					CS	0.621476			MRPS30	0.609761
				AATF	0.491499	SFPQ	-0.550807																					PEO1	0.619841			GCAT	0.60875
				NXF1	-0.480527	ATP5G3	0.55016																					NDUFB4	0.619802			MRPL39	0.608497
				WNT10B	0.475241	CAD	0.54555																					NDUFS2	0.619786			MRPS28	0.60796
				RBBP6	-0.474683	PSMB6	0.541476																					CA5A	0.619576			NDUFB5	0.60627
				ZNF294	-0.473999	SLC4A7	-0.539143																					AFG3L2	0.616394			MRPL15	0.603746
				PAPOLA	0.473037	PTDSS1	0.538734																					SDHB	0.616067			NME4	0.602604
						NCL	0.538425																					MRPL28	0.615036			HSPE1	0.602209
						M11S1	0.538062																					MRPS30	0.609761			MRPL17	0.599365
						SF1	-0.5344																					MRPL39	0.608497			ECHS1	0.598883
						ACAT2	0.532295																					MRPS28	0.60796			CLPP	0.595357
						ZMPSTE24	0.532156																					NDUFB5	0.60627			BID	0.594784
						FKBP4	0.53019																					MRPL15	0.603746			ATP5C1	0.593167
						SF3B4	0.528008																					NME4	0.602604			CLPX	0.593103
						DDX48	0.526784																					HSPE1	0.602209			MRPL24	0.587946
						CTPS	0.526199																					MRPL17	0.599365			FDX1	0.586688
						SCD	0.525827																					ECHS1	0.598883			PDK3	-0.583889
						HSPA8	0.525124																					BID	0.594784			MRPL48	0.580979
						PAICS	0.524985																					ATP5C1	0.593167			MRPL16	0.576719
						G3BP	0.517241																					CLPX	0.593103			WARS2	0.57669
						ARMET	0.512327																					MRPL24	0.587946			BDH	0.5763
						CCT6A	0.511494																					FDX1	0.586688			NDUFB7	0.575992
						SARA1	0.508005																					SHB	0.586212			AKAP10	-0.573416
						TIMM17A	0.50745																					TFB2M	0.58404			NDUFB6	0.570656
						NOL5A	0.500995																					PDK3	-0.583889			MRPL22	0.570606
						SACS	0.499597																					MRPL48	0.580979			IDH3B	0.570421
						HSPCA	0.49709																					TPO	-0.579586			ETFA	0.569731
						DNAJB1	0.496982																					MRPL16	0.576719			NFKBIL2	0.567785
																												WARS2	0.57669			SDHC	0.566821
																												BDH	0.5763			GRID2	0.565935
																												NDUFB7	0.575992			NDUFS6	0.563151
																												NDUFB6	0.570656			NR3C1	-0.562151
																												MRPL22	0.570606			TXN2	0.558326
																												IDH3B	0.570421			MTHFD1	0.555845
																												ETFA	0.569731			SUPV3L1	0.553252
																												NFKBIL2	0.567785			ATP5G3	0.55016
																												SDHC	0.566821			PMPCB	0.549375
																												NDUFS6	0.563151			GSR	0.548699
																												NR3C1	-0.562151			HCCS	0.54852
																												TXN2	0.558326			ATP5J2	0.548519
																												ACAA1	0.556623			COX7C	0.547251
																												FLJ20859	0.556022			MRPS14	0.547217
																												MTHFD1	0.555845			TIMM8A	0.546446
																												RAN	0.554725			PPID	0.546272
																												SUPV3L1	0.553252			MRPL13	0.544083
																												ATP5G3	0.55016			PRSS15	0.537036
																												PMPCB	0.549375			BCKDK	0.53541
																												LCAT	-0.548973			TIMM9	0.535084
																												HCCS	0.54852			ATP5D	0.531905
																												ATP5J2	0.548519			TFB1M	0.525305
																												COX7C	0.547251			SURF1	0.523627
																												MRPS14	0.547217			NDUFC1	0.520098
																												TIMM8A	0.546446			ABCB8	0.51894
																												CAD	0.54555			PYCR1	0.518586
																												MRPL13	0.544083			NDUFA10	0.516736
																												P53AIP1	-0.539877			POLG2	0.516024
																												PRSS15	0.537036			MRPS10	0.513817
																												BCKDK	0.53541			ATP5I	0.513149
																												TIMM9	0.535084			NDUFS1	0.512997
																												ATP5D	0.531905			NDUFB3	0.510712
																												TFB1M	0.525305			UQCRH	0.507983
																												SURF1	0.523627			TIMM17A	0.50745
																												NDUFC1	0.520098			NDUFA2	0.507343
																												ABCB8	0.51894			UQCRC2	0.503813
																												POR	0.518669			GOT1	0.50363
																												PYCR1	0.518586			PC	0.503173
																												NDUFA10	0.516736			GLS	-0.498466
																												POLG2	0.516024			SUCLA2	0.496082
																												MRPS10	0.513817			CRAT	-0.492436
																												ATP5I	0.513149			ABCB7	0.489371
																												NDUFS1	0.512997			GPX4	0.486562
																												NDUFB3	0.510712			OKL38	0.486364
																												UQCRH	0.507983			OPA1	0.476673
																												TIMM17A	0.50745			FECH	0.476139
																												NDUFA2	0.507343			ATPIF1	0.475849
																												UQCRC2	0.503813			ACAT1	0.475206
																												PC	0.503173			BCKDHA	0.473781
																												CRAT	-0.492436			UQCR	0.473739
																												ABCB7	0.489371			DLAT	0.470233
																												GPX4	0.486562			MTHFD2	0.46861
																												OKL38	0.486364			CA5B	-0.464793
																												CASP2	0.477833			SLC25A17	0.464301
																												FECH	0.476139			TFAM	0.463064
																												ATPIF1	0.475849			SLC25A20	-0.461041
																												ACAT1	0.475206			COX4I1	0.460269
																												BCKDHA	0.473781			COQ7	0.458572
																												UQCR	0.473739			PCCA	0.456174
																												DLAT	0.470233			BCAT2	0.454135
																												MTHFD2	0.46861			ATP7B	0.451109
																												CA5B	-0.464793			COX7A2	0.449795
																												SLC25A17	0.464301			APAF1	-0.448455
																												TFAM	0.463064			CASP8	-0.448356
																												SLC25A20	-0.461041
																												COX4I1	0.460269
																												MTX2	0.460098
																												MRPL41	0.459794
																												COQ7	0.458572
																												PCCA	0.456174
																												BCAT2	0.454135
																												FXC1	0.451281
																												COX7A2	0.449795
																												APAF1	-0.448455
																												CASP8	-0.448356

## Sheet: C3 GeneSets
LEADING EDGE SUBSETS OF THE TOP GENESETS ASSOCIATED WITH MPRED RESISTANCE AND THEIR CORRELATION WITH MPRED IC50 SCORES
1		2		3		4		5		6		7		8		9		10		11		12		13		14		15		16		17		18		19		20
GKCGCNNNNNNNTGAYG_UNKNOWN	CORRELATION	V$ MYC Q2	CORRELATION	V$MYCMAX 01	CORRELATION	WCTCNATGGY_UNKNOWN	CORRELATION	V$ELK 02	CORRELATION	V$ER_Q6	CORRELATION	GGAANCGGAANY UNKNOWN	CORRELATION	V$USF2 Q6	CORRELATION	V$PAX3_01	CORRELATION	V$MAX_01	CORRELATION	ACAWNRNSRCGG_UNKNOWN	CORRELATION	V$ARNT_02	CORRELATION	CGGAARNGGCNG_UNKNOWN	CORRELATION	V$NFMUE1_Q6	CORRELATION	V$STAT1_02	CORRELATION	V$MYCMAX_02	CORRELATION	V$GABP_B	CORRELATION	V$USF_C	CORRELATION	V$YY1_Q6	CORRELATION	CRGAARNNNNCGA_UNKNOWN	CORRELATION
GTF3C2	0.822337	MLL	-0.89963	MLL	-0.89963	EIF2S1	0.760482	SEC13L1	0.857188	SLC35B1	0.860086	C14ORF87	0.859167	MLL	-0.89963	E2IG5	0.772336	MLL	-0.89963	SOX14	0.909936	POLR3C	0.854902	CLTC	0.844958	CLK1	-0.882365	GNAI3	0.833925	MLL	-0.89963	MRPL3	0.841782	FLJ10774	0.83542	ATP5F1	0.810367	POLR3C	0.854902
FAU	0.794128	FLJ10774	0.83542	IFRD2	0.820988	ATP5G1	0.74909	UBADC1	0.853645	PGF	-0.793554	RARS	0.797586	POLR3C	0.854902	AP1S1	0.675865	PA2G4	0.793413	AKAP8	0.780841	CLTC	0.844958	HNRPH1	-0.809654	VDAC2	0.85531	EIF2B4	0.793448	USP34	-0.815745	COX6A1	0.804641	IPO4	0.826287	PSMB5	0.771825	UBE2M	0.798826
MGC2574	0.770545	ATP5F1	0.810367	USP34	-0.815745	BCS1L	0.68807	MRPL3	0.841782	GR6	0.787271	MOCS3	0.793292	FLJ10774	0.83542	CBX8	0.620228	RPS2	0.749056	DDX5	-0.760909	IFRD2	0.820988	POLH	-0.787452	PSMD8	0.825273	FLJ11029	-0.779444	HRMT1L2	0.807301	MOCS3	0.793292	HRMT1L2	0.807301	RECK	-0.767565	RPS27	-0.7268
BAP1	0.765333	PA2G4	0.793413	HRMT1L2	0.807301	XAB1	0.659987	IPO4	0.826287	ALDOA	0.774872	BMS1L	0.790436	ATP5F1	0.810367	FBXO11	-0.511318	MTCH2	0.738276	DDX17	-0.724842	PA2G4	0.793413	UMPS	0.785676	NDUFB1	-0.819216	POLR1B	-0.739497	PA2G4	0.793413	DDX5	-0.760909	PA2G4	0.793413	RPN1	0.766678	FLJ10154	-0.707162
ACO2	0.66381	ZNF593	0.7803	PA2G4	0.793413	CCT7	0.657726	GTF3C2	0.822337	ERN1	-0.773233	RUVBL2	0.789463	PA2G4	0.793413	CACNA1G	0.500163	HOXD10	0.734647	GPC6	-0.675884	PRO1855	0.787474	IRAK1	0.707243	ATP5F1	0.810367	LRFN4	0.737756	UMPS	0.785676	PSMB1	0.760181	EIF3S1	0.786924	EIF4A1	0.744901	TPT1	-0.694621
LCMT1	0.642338	AK2	0.755484	SFRS14	-0.768807	MGC2731	0.650203	TUFM	0.768784	BCL6	-0.761412	EIF2S1	0.760482	ZNF593	0.7803	YARS	0.446608	UBE2B	-0.72713	NR4A1	-0.648331	C19ORF2	0.785189	TPT1	-0.694621	HRMT1L2	0.807301	EIF2S3	0.737052	C19ORF2	0.785189	NF1	-0.75334	EXOSC2	0.781535	EIF5	0.738655	CREB1	-0.681489
ABCE1	0.639141	POLR2L	0.747413	PUS1	0.766086	COX8A	0.637177	C19ORF26	0.765364	AK2	0.755484	GYS1	0.758549	AK2	0.755484	CLPTM1	0.441734	TIMM10	0.72125	KPNA6	0.601141	C5ORF5	-0.785174	HTATIP	0.624839	RIOK3	-0.781335	HSPD1	0.708029	POLR2H	0.775175	EBNA1BP2	0.7474	POLR2H	0.775175	ADK	0.718519	MTA2	0.680056
PSME3	0.628505	EBNA1BP2	0.7474	DIABLO	0.753157	SKIL	-0.621076	DDX5	-0.760909	KCNJ15	-0.74657	EBNA1BP2	0.7474	POLR2L	0.747413	KCNE4	0.41277	PRPS1	0.709928	PCF11	-0.579686	PES1	0.767363	ATP2A2	0.59504	PSMB5	0.771825	HNRPK	-0.68808	DIABLO	0.753157	PPP1R11	0.73013	BCL6	-0.761412	ECH1	0.717686	CREB3	0.669088
MRPL49	0.626746	PABPC4	0.721349	XTP3TPA	0.738657	PCSK1N	0.610207	NF1	-0.75334	GCM1	0.743773	EIF2S3	0.737052	EBNA1BP2	0.7474	STXBP1	0.386438	PFDN2	0.695939	MTMR3	-0.569509	C19ORF26	0.765364	SLC36A1	0.58219	KIAA0528	-0.769117	GLA	0.674022	RPS2	0.749056	DDX1	0.728093	HSPCB	0.753483	ATP5H	0.714836	PTBP2	-0.642306
QTRTD1	0.611793	TIMM10	0.72125	UBE2B	-0.72713	FLJ13646	0.587641	DIABLO	0.753157	SLC25A3	0.741851	MRPS18A	0.712031	MTCH2	0.738276			C6ORF96	0.693786	RKHD1	0.558154	RPS2	0.749056	N-PAC	-0.547818	RAD23A	0.766347	FOXG1B	-0.672066	HOXD10	0.734647	C2F	0.719508	DIABLO	0.753157	LYPLA2	0.709777	BCL11B	-0.56664
RNF7	0.599616	ADK	0.718519	TIMM10	0.72125	TFB2M	0.58404	PSMD12	0.735367	LRFN4	0.737756	UBA52	0.708358	LRFN4	0.737756			AMPD2	0.692311	SFPQ	-0.550807	ARMCX3	-0.745395	CCDC6	0.51592	RFX3	-0.741471	EIF4G1	0.666987	UBE2B	-0.72713	TOMM40	0.716739	POLR2L	0.747413	IRAK1	0.707243	NDUFS1	0.512997
PSMB2	0.596539	C1ORF33	0.71765	PRPS1	0.709928	ID1	0.579296	BIT1	0.725275	TOMM40	0.716739	SNIP1	0.684391	PABPC4	0.721349			AKAP1	0.687529	EP300	-0.543145	MTCH2	0.738276	PAX2	-0.514339	EIF5	0.738655	SYNE1	-0.665734	PABPC4	0.721349	STK6	0.702056	PABPC4	0.721349	DAP3	0.690463	GATA3	-0.471994
NUPL2	0.542484	CSDA	0.713069	EFNB1	0.702875	SMARCD1	0.568286	TOMM40	0.716739	MYOHD1	0.696496	MTA2	0.680056	TIMM10	0.72125			OPRS1	0.684258	M11S1	0.538062	HOXD10	0.734647	C6ORF82	0.512116	RPS27	-0.7268	CRK	0.660579	TIMM10	0.72125	MYOHD1	0.696496	TIMM10	0.72125	C11ORF30	-0.68671	MLLT7	0.465968
UXT	0.531973	POU3F1	0.710348	AMPD2	0.692311	NSEP1	0.567318	PSMC1	0.716064	HOXA5	0.680021	C13ORF12	0.65045	ADK	0.718519			SLC1A7	0.683842	PTBP1	0.525272	UBE2B	-0.72713	CXORF12	-0.511188	E2F6	0.718881	TTC1	0.660258	CD2	-0.713502	MGC2749	0.686955	EXOSC5	0.706825	NDRG3	0.685305	SPTAN1	-0.443531
APG5L	0.527386	KIAA0409	0.699898	OPRS1	0.684258	BCL11B	-0.56664	FLJ21816	0.713475	SLC25A1	0.668339	DPM1	0.631975	C1ORF33	0.71765			NUDC	0.676988	CXORF12	-0.511188	ICAM5	0.727018	VPS39	-0.507101	ADK	0.718519	CCNI	-0.654305	EXOSC5	0.706825	SNIP1	0.684391	EFNB1	0.702875	C10ORF22	0.670153	WAC	-0.407386
NEK1	-0.521043	PFDN2	0.695939	SLC1A7	0.683842	ERCC1	0.558329	PAPD4	-0.712576	GNAS	0.66785	TAF10	0.628097	CSDA	0.713069			EIF4E	0.673349	SUMO1	-0.468438	RABGAP1	-0.688368	C9ORF74	0.491133	ATP5H	0.714836	SFRS12	-0.65023	EFNB1	0.702875	SPG21	0.682755	MYOHD1	0.696496	TRIM8	-0.657361	PICALM	-0.370654
PWP1	0.520374	AMPD2	0.692311	LRP8	0.680927	ODF2	0.554407	LYPLA2	0.709777	WWP1	-0.666602	PEO1	0.619841	POU3F1	0.710348			PPRC1	0.670598	CKB	0.466035	AKAP1	0.687529	GTF2A1	-0.45506	RBM5	-0.713039	KIAA0467	-0.641514	AMPD2	0.692311	XRCC4	0.679576	PFDN2	0.695939	MGC2963	0.648683	GC20	-0.368451
NUP155	0.508268	SLC1A7	0.683842	NUDC	0.676988	USP52	-0.516922	NUP214	-0.694928	SLC38A2	-0.645752	CSNK2B	0.61586	KIAA0409	0.699898			GNAS	0.66785	NR2C2	-0.443437	KIAA1012	-0.683039	RHOBTB2	0.443863	PRPS1	0.709928	UBE2N	0.639351	SLC1A7	0.683842	SCAMP3	0.676825	AMPD2	0.692311	DDX23	0.648394	DARS	0.368408
BRMS1	0.489773	LRP8	0.680927	EIF4E	0.673349	KIAA0256	-0.515643	SON	-0.692945	AGPS	0.64361	TFB2M	0.58404	PFDN2	0.695939			BOK	0.664448	ILF3	-0.426272	SPG21	0.682755	TP53	-0.414628	IRAK1	0.707243	COX8A	0.637177	CHST11	0.67199	CSTF1	0.672156	OPRS1	0.684258	ATF1	-0.646958	TDE2L	-0.363189
RANBP2	-0.486783	NUDC	0.676988	PPRC1	0.670598	MRPS10	0.513817	STOML2	0.686297	WNT5A	-0.643123	RPL38	0.58091	AMPD2	0.692311			PTGES2	0.656389	C20ORF67	0.425543	GLA	0.674022	HSPC023	0.3909	DAP3	0.690463	DTX2	0.636099	PPRC1	0.670598	CSAD	-0.67096	LRP8	0.680927	PRKCSH	0.646646
COQ7	0.458572	PPRC1	0.670598	BOK	0.664448	SHFM1	0.500678	SMS	0.677155	PLEC1	-0.626536	E2F4	0.574131	SLC1A7	0.683842			SLC38A2	-0.645752	SMPD3	-0.395412	GNAS	0.66785	RGL2	-0.38625	SUV39H2	0.690401	TSTA3	0.623598	NOLC1	0.669874	ATP7A	-0.665492	HYAL2	0.678257	SMYD5	0.644962
RCE1	0.44219	SC5DL	0.664875	MASA	0.658115	JMJD1C	-0.472025	EIF4G1	0.666987	NUDT4	0.613851	GCC2	-0.572497	LRP8	0.680927			BCOR	-0.640007	PAK4	0.391504	EIF4G1	0.666987	CDC37	0.385652	PHC3	-0.687996	CS	0.621476	BOK	0.664448	TOMM22	0.657348	NUDC	0.676988	UTX	-0.642601
FLJ20628	0.426245	TDRD1	0.664038	PTGES2	0.656389	GPS2	0.463849	CRK	0.660579	KIAA0664	0.604103	GGA1	0.572389	NUDC	0.676988			HIRA	-0.634063	YWHAE	0.38878	ATP7A	-0.665492			CSAD	-0.67096	GSPT1	0.613502	CITED1	0.6601	DNAI1	0.653172	EIF4E	0.673349	TIA1	-0.640157
RNPS1	0.422499	ATP6V0B	0.650183	ESRRA	0.64784	STX10	0.459941	TIMM8B	0.65846	HNRNPG-T	0.600657			SCAMP3	0.676825			MXD4	-0.630041	PUM1	-0.375294	HIRA	-0.634063			PPRC1	0.670598	PRKACB	-0.613311	MASA	0.658115	C13ORF12	0.65045	CHST11	0.67199	RPS8	-0.618144
RNF141	0.412026	ESRRA	0.64784	HSPA9B	0.636078	TRIAD3	0.454549	UBE2L3	0.656435	JPH2	0.598087			SORL1	-0.672975			SRP72	0.629872	SLC39A7	0.367716	PSME3	0.628505			GNPAT	0.659243	SLC9A1	0.603512	FBL	0.655849	COG4	-0.644833	EIF4G1	0.666987	CCNK	0.612986
SENP2	0.405213	ATAD3A	0.634179	ATAD3A	0.634179	COX7A2	0.449795	MGC35048	0.655512	SOCS2	0.596451			PPRC1	0.670598			PSME3	0.628505	CBLN1	0.36628	HTATIP	0.624839			VAMP2	-0.651233	HSPE1	0.602209	BACH2	-0.652668	SUV39H1	0.644247	SC5DL	0.664875	C9ORF86	0.611978
		LDHA	0.612606	HIRA	-0.634063	SHANK1	0.448865	C13ORF12	0.65045	ITGB8	0.595432			SC5DL	0.664875			GPX1	0.620935	SFRS3	0.354353	SLC35A5	-0.62196			CSTF2T	-0.64979	PYY	0.597205	BCOR	-0.640007	HPS1	-0.642582	TDRD1	0.664038	PNRC2	-0.609204
		B4GALT2	0.609369	MXD4	-0.630041			MYST2	0.646699	B4GALT3	0.575243			TDRD1	0.664038			ACY1	0.617927	CRSP2	-0.353358	PRDM4	0.615629			ATF1	-0.646958	ELAVL2	-0.593026	PSME3	0.628505	UBE2N	0.639351	FBL	0.655849	BOP1	0.597455
		SIRT1	-0.604611	SRP72	0.629872			CDC2L5	-0.641585	TRPS1	-0.575003			ATP6V0B	0.650183			PRDM4	0.615629	CRKL	0.337551	CDK5R1	0.612613			PRKCSH	0.646646	FTSJ1	0.588784	HSPA4	0.622347	DTX2	0.636099	HKE2	0.63263	C14ORF154	0.581067
		LRP16	0.58909	PSME3	0.628505			UBE2N	0.639351	RAB27B	-0.572864			ESRRA	0.64784			CDK5R1	0.612613	ARF1	0.336615	PRKCG	0.609615			SMYD5	0.644962	DDX47	0.583229	GPS1	0.622328	DPM1	0.631975	MXD4	-0.630041	SNX5	0.579896
		TFB2M	0.58404	GPS1	0.622328			COX8A	0.637177	ZNF6	-0.571338			ATF1	-0.646958			PPM1A	-0.612556			SIRT1	-0.604611			UTX	-0.642601	PCF11	-0.579686	ACY1	0.617927	ICF45	0.628675	SRP72	0.629872	CCND1	0.577675
		ALDH3B1	-0.583704	EWSR1	-0.619684			PSMC2	0.635167	RB1CC1	-0.569498			SLC38A2	-0.645752			QTRTD1	0.611793			SOCS2	0.596451			PTBP2	-0.642306	CKS1B	0.578039	PRDM4	0.615629	TAF10	0.628097	HSPA4	0.622347	RAD21	-0.571332
		FKBP11	0.582592	ACY1	0.617927			TSTA3	0.623598	CKM	0.567111			ATAD3A	0.634179			TCOF1	0.609691			SLC36A1	0.58219			TIA1	-0.640157	CCND1	0.577675	CDK5R1	0.612613	PAFAH1B2	0.625102	GPX1	0.620935	NSEP1	0.567318
		KIAA0090	0.582377	G6PC3	0.616752			PRKACB	-0.613311	KCNIP4	0.560915			HTATIP	0.624839			PRKCG	0.609615			C20ORF27	0.580584			HOXA2	0.637779	SDCCAG3	0.576207	PPM1A	-0.612556	HTATIP	0.624839	CEACAM5	-0.617222	TMEM15	0.565825
		SLC43A1	0.576693	QTRTD1	0.611793			TRIM44	0.604454	OVOL1	0.559422			LDHA	0.612606			SLC31A2	0.608478			SLC43A1	0.576693			C9ORF86	0.611978	PHF15	-0.576071	PRKCG	0.609615	CSNK2B	0.61586	G6PC3	0.616752	SF3A1	0.562814
		MGC13053	-0.570731	TCOF1	0.609691			ZF	-0.602102	ZA20D1	0.55805			B4GALT2	0.609369			SIRT1	-0.604611			SNTB2	-0.575769			NKIRAS2	0.601822	ITPKC	0.574344	BTBD5	-0.604402	C12ORF10	0.615502	B4GALT2	0.609369	TAF6	0.561172
		NSEP1	0.567318	PRDX4	0.607981			NKIRAS2	0.601822	BZW2	0.555862			SIRT1	-0.604611			BTBD5	-0.604402			C11ORF10	0.572318			PHF8	-0.59714	DDX25	0.568406	POLR3E	0.60436	TBP	0.614358	SLC31A2	0.608478	SFPQ	-0.550807
		CA14	0.55952	GPRC5C	0.606729			SENP7	-0.599219	SOX15	0.554719			LRP16	0.58909			QTRT1	0.582782			DLX2	0.568148			CD4	-0.584523	NR6A1	0.567293	KIAA0664	0.604103	LOC253982	0.605444	GPRC5C	0.606729	EP300	-0.543145
		ERBP	0.547482	BTBD5	-0.604402			GART	0.598557	TTBK2	-0.552026			TFB2M	0.58404			FKBP11	0.582592			HOXA7	-0.566999			PCF11	-0.579686	SDHC	0.566821	FLJ13984	0.598526	TRIM44	0.604454	SIRT1	-0.604611	TNKS2	-0.542751
		POGK	0.54739	KIAA0664	0.604103			GALNACT-2	-0.589553	PMP22	0.551926			ALDH3B1	-0.583704			RNF127	0.58209			WHSC1L1	-0.56652			DEAF1	0.577749	WHSC1L1	-0.56652	ANGPT2	-0.597288	NKIRAS2	0.601822	BTBD5	-0.604402	ZZEF1	-0.542347
		FGF6	0.545075	GCSH	0.591902			ZBTB11	0.589266	SLC4A7	-0.539143			FKBP11	0.582592			BRDT	0.579926			GNB2	0.561078			CCND1	0.577675	NKX2-8	0.560803	MGC5508	0.596114	GALNACT-2	-0.589553	POLR3E	0.60436	ZFY	-0.53601
		HPCAL4	0.538764	QTRT1	0.582782			FBXO3	-0.586622	DUSP3	0.537408			KIAA0090	0.582377			SNX5	0.579896			EGLN2	0.560998			PHF15	-0.576071	LNK	0.559547	HDGF	0.584425	SSR4	0.589258	HSPE1	0.602209	RIF1	-0.532651
		RBAF600	-0.535957	FKBP11	0.582592			HMGA1L4	0.585104	KCNJ2	-0.53475			BRDT	0.579926			DHX35	0.575846			SAE1	0.560686			BCL11B	-0.56664	SCNM1	0.554117	MBNL1	-0.572136	DIPA	0.576235	GCSH	0.591902	FLJ20323	0.532527
		FLJ22662	-0.533534	SNX5	0.579896			CKS1B	0.578039	FLJ10404	-0.533547			SLC43A1	0.576693			SNTB2	-0.575769			LOC138046	0.552577			TMEM15	0.565825	MARS	0.545126	MGC13053	-0.570731	HSPC171	0.573707	ALDH3B1	-0.583704	HOXC6	-0.529029
		PTPRF	0.531843	SLC43A1	0.576693			TCF7	-0.577089	C14ORF11	-0.530954			C11ORF10	0.572318			C11ORF10	0.572318			REV1L	-0.5514			NDST2	-0.559551	EP300	-0.543145	HOXA7	-0.566999	SMC6L1	0.569898	FKBP11	0.582592	HIF1A	-0.528776
		USP2	0.518794	MGC13053	-0.570731			HSPC171	0.573707	FKBP4	0.53019			MGC13053	-0.570731			MGC13053	-0.570731			N-PAC	-0.547818			ODF2	0.554407	GABRA1	0.542585	PCDHA10	0.56327	PIGF	-0.563965	SNX5	0.579896	PTBP1	0.525272
		EPB41	0.517446	KCTD15	0.569457			RPL37	-0.559627	NR2F2	0.513478			NSEP1	0.567318			HOXA7	-0.566999			TIMM8A	0.546446			SFPQ	-0.550807	RBAF600	-0.535957	MTHFD1	0.555845	UPF2	-0.563452	PSMB3	0.577119	CCDC6	0.51592
		CCDC6	0.51592	NR6A1	0.567293			RAB11B	0.555921	SATB1	-0.513239			CA14	0.55952			PCDHA10	0.56327			RNF44	-0.545736			EP300	-0.543145	ZMPSTE24	0.532156	NPM1	0.548293	SF3A1	0.562814	CAMK4	-0.56909	CXORF12	-0.511188
		HNRPA1	-0.502931	PCDHA10	0.56327			CALU	0.554865	NDUFS1	0.512997			ERBP	0.547482			SUCLG2	0.562724			SNX16	-0.542638			TNKS2	-0.542751	SF3B4	0.528008	POGK	0.54739	GNB2	0.561078	PB1	-0.568789	UQCRH	0.507983
		GTF2H1	0.497491	SUCLG2	0.562724			AP2S1	0.552769	ADCYAP1	-0.510255			POGK	0.54739			GNB2	0.561078			SEC23IP	0.540841			ZZEF1	-0.542347	GFI1	-0.523725	TIMM8A	0.546446	MAPRE1	0.56	NSEP1	0.567318	HMG2L1	-0.50683
		FOXD3	0.493677	CA14	0.55952			76P	0.552275	GPC4	-0.509828			FGF6	0.545075			MTHFD1	0.555845			NCL	0.538425			ZFY	-0.53601	SKP2	0.5157	CAD	0.54555	RANBP1	0.558964	TMEM15	0.565825	MAEA	0.497681
		PAX6	0.490582	RANBP1	0.558964			MRPL13	0.544083	LETM1	0.508709			SEC23IP	0.540841			LOC138046	0.552577			PRSS15	0.537036			SF1	-0.5344	FBXO11	-0.511318	FGF6	0.545075	C7ORF28B	-0.556414	SUCLG2	0.562724	PPP1R12B	-0.493415
		TAGLN2	0.487386	MTHFD1	0.555845			DPP8	0.537663	EEF1A2	0.505337			HPCAL4	0.538764			NPM1	0.548293			RBAF600	-0.535957			RIF1	-0.532651	CXORF12	-0.511188	RBAF600	-0.535957	RAB11B	0.555921	CA14	0.55952	PFAAP5	-0.489784
		CDC14A	0.480217	NPM1	0.548293			FMR1	-0.535536	C10ORF26	-0.50371			RBAF600	-0.535957			N-PAC	-0.547818			BRD2	-0.534727			FLJ20323	0.532527	NXPH4	0.510988	HIF1A	-0.528776	FLJ20507	-0.543761	MTHFD1	0.555845	CHFR	-0.489729
		CTBP2	-0.480037	POGK	0.54739			TRMT1	0.532971	NPAS2	-0.50339			FLJ22662	-0.533534			POGK	0.54739			PTPRF	0.531843			WDR33	-0.531854	UQCRH	0.507983	ANKRD17	-0.52736	DPP8	0.537663	HOXA4	0.553115	RAB28	-0.487181
		COMMD3	-0.477211	TIMM8A	0.546446			RPL19	0.532395	NFKBIA	-0.501719			PTPRF	0.531843			TIMM8A	0.546446			HIF1A	-0.528776			PPP1CC	-0.516722	TIMM17A	0.50745	MAT2A	-0.522388	SF3B4	0.528008	EEF1E1	0.551767	MPDU1	0.482471
				CAD	0.54555			LEPRE1	0.528489	PSMF1	0.485037			USP2	0.518794			CAD	0.54555			ANKRD17	-0.52736			PAX2	-0.514339	P29	-0.506211	EPB41	0.517446	APG5L	0.527386	NPM1	0.548293	TRA2A	-0.478542
				MPP3	0.5454			PPIE	0.51408	WNT4	0.480373			EPB41	0.517446			DUSP7	0.545211			PURA	-0.517626			FBXO11	-0.511318	C10ORF26	-0.50371	SOX12	0.517091	ANKRD17	-0.52736	POGK	0.54739	WDR13	0.471757
				FGF6	0.545075			NDUFS1	0.512997	CDC14A	0.480217			CCDC6	0.51592			FGF6	0.545075			ARMET	0.512327			CXORF12	-0.511188	SNX17	0.499939	CCDC6	0.51592	ZNF394	0.519539	MPP3	0.5454	CSNK1A1	-0.464061
				NCL	0.538425			ACTR2	-0.512576	ZFP36L1	-0.477378			RARG	0.509819			FLJ23861	-0.537069			C6ORF82	0.512116			UQCRH	0.507983	TLK2	0.497339	C6ORF82	0.512116	CCDC6	0.51592	FGF6	0.545075	STX10	0.459941
				FLJ23861	-0.537069			CXORF12	-0.511188	COMMD3	-0.477211			DPAGT1	0.509656			RBAF600	-0.535957			RAD9A	0.509231			HMG2L1	-0.50683	C14ORF118	-0.49606	DPAGT1	0.509656	NUP155	0.508268	HPCAL4	0.538764	SNRPN	-0.457078
				RBAF600	-0.535957			BTAF1	-0.508783	ARF5	0.474939			RAD9A	0.509231			DDX3X	-0.533173			RGL1	-0.506541			HNRPA1	-0.502931	UBL3	-0.495241	HNRPA1	-0.502931	UQCRH	0.507983	TIMM9	0.535084	DZIP1	0.455504
				TIMM9	0.535084			UQCRH	0.507983	JMJD1C	-0.472025			RGL1	-0.506541			MAT2A	-0.522388			HNRPA1	-0.502931			MAEA	0.497681	UFC1	0.495203	H3F3B	-0.495765	ASXL2	-0.504914	DRD1	-0.533642	MAPT	0.454016
				CEBPA	0.532881			MGC14817	0.505835	DAXX	0.464388			HNRPA1	-0.502931			EPB41	0.517446			AVPI1	0.501712			PPP1R12B	-0.493415	PAX6	0.490582	C19ORF4	0.486008	RAB7	0.489263	FLJ22662	-0.533534	TNRC15	0.4523
				LOC51333	0.530139			ITGB1BP1	0.469535	YTHDF3	-0.455728			AVPI1	0.501712			NDUFS1	0.512997			GTF2H1	0.497491			LOC58486	-0.487988	SEC14L2	-0.48619	WDR23	0.483992	SF3B3	0.483584	RPL19	0.532395	CLK2	-0.443091
				APG5L	0.527386			SNRPB	0.462934	PHF1	-0.45567			ARL2	0.498463			ARMET	0.512327			FOXD3	0.493677			ZNF207	0.478893	GSK3A	0.48319	NEUROD6	0.479936	B3GAT3	0.48243	LOC51333	0.530139	FLJ22688	0.442957
				PAICS	0.524985			CGGBP1	-0.461383	TEF	0.449914			GTF2H1	0.497491			HNRPA1	-0.502931			ASNA1	0.492774			SMC4L1	-0.463985	HOXB6	0.482628	COMMD3	-0.477211	LDOC1	-0.47638	PAICS	0.524985	CCNB1IP1	0.44279
				MAT2A	-0.522388			MTX2	0.460098	BMPR2	-0.449893			FOXD3	0.493677			GTF2H1	0.497491			AATF	0.491499			H1F0	-0.461629	MPI	0.476833	BCKDHA	0.473781	PIGO	0.475399	MAT2A	-0.522388	DEPDC6	-0.442427
				EPB41	0.517446			SEC10L1	-0.459922	GABARAPL2	-0.449723			PAX6	0.490582			FOXD3	0.493677			SMNDC1	0.487872			LUC7A	-0.457394	GATA3	-0.471994	JMJD1C	-0.472025	BAG4	0.475165	USP2	0.518794	ASH1L	-0.44079
				ENO3	0.517221			CP110	-0.459116	FBXL11	-0.448686			TAGLN2	0.487386			ASNA1	0.492774			IGF2R	-0.476114			DZIP1	0.455504	TCERG1	-0.464166	CDK2	0.470284	NCBP1	0.471905	ENO3	0.517221	MAP3K4	0.435169
				NDUFS1	0.512997			CDC45L	0.457546	PMFBP1	-0.446106			CDC14A	0.480217			AATF	0.491499			ANAPC13	0.464449			TNRC15	0.4523	CSNK1A1	-0.464061	FZD6	-0.469648	ZFYVE16	-0.470869	CCDC6	0.51592	BTF3	0.434506
				ARMET	0.512327			GABARAPL2	-0.449723	OAZ3	0.444723			CTBP2	-0.480037			COMMD3	-0.477211			CBARA1	0.46373			FBXL11	-0.448686	H1F0	-0.461629	CBARA1	0.46373	SEC10L1	-0.459922	MYST3	-0.502014	FOXO3A	0.429789
				HNRPA1	-0.502931			ZNF408	0.448961	SPTAN1	-0.443531			COMMD3	-0.477211			ANAPC13	0.464449			INSM1	-0.458659			ATP6V0C	0.445558	POGZ	-0.460851	RCL1	0.463161	BCAT2	0.454135	GTF2H1	0.497491	FLJ10094	-0.427345
				NOL5A	0.500995			DDOST	0.448139	MAP2K7	-0.44306			PITX3	0.468121			TCERG1	-0.464166			KBTBD2	-0.455248			ASH1L	-0.44079	CNKSR2	-0.460308	BACH1	-0.458896	SEC31L1	-0.452594	PAX6	0.490582	C20ORF67	0.425543
				FOXD3	0.493677			CDA08	0.445394	RANBP9	-0.44084			RASGRP2	-0.467365			RCL1	0.463161			TNRC15	0.4523			USP48	-0.439198	CENTA2	-0.453735	INSM1	-0.458659	LOC51035	0.449334	LAP3	0.485322	MGC40499	0.419368
				C19ORF4	0.486008			RPS18	0.443182	MAP2K5	0.439555			CBARA1	0.46373			TFAP4	0.455938			THUMPD2	-0.449114			RPAP1	0.433192	HNRPA2B1	-0.45157	MAP7	0.457498	DDOST	0.448139	CDC14A	0.480217	CELSR3	0.417793
				LAP3	0.485322			FLJ22688	0.442957	GALGT	0.437115							DZIP1	0.455504			IMP-3	0.445415			C20ORF67	0.425543	DDOST	0.448139	SGCD	-0.456953			BCKDHA	0.473781	ATP5A1	0.416147
				WDR23	0.483992			KLHDC3	0.433924	CD37	-0.429265							KBTBD2	-0.455248			KIAA0063	-0.44438			HSPC142	0.420698	PSMC3	0.439459	TFAP4	0.455938			SEZ6L	0.471293	DDX6	0.408495
				CDC14A	0.480217			SDHD	0.432418	MASP1	0.427247							THUMPD2	-0.449114			HOXA1	0.437397			COL4A3BP	-0.415793	FBS1	-0.437466	DZIP1	0.455504			BMP4	0.467127	MNT	0.402742
				PITX3	0.468121			AAK1	-0.431317	ABL1	0.425271							PLCG2	0.446854			HOXA9	0.437258			KIAA0460	-0.412272	CBX3	-0.427392	KBTBD2	-0.455248			TFAP4	0.455938	KIAA0406	0.401763
				BMP4	0.467127			RFC4	0.430273	CIC	-0.423913							DVL2	0.43818			C2ORF24	-0.434549			ACTR8	0.411462	RELA	0.427301	UVRAG	0.443836			GTF2A1	-0.45506	C18ORF10	-0.4009
				TCERG1	-0.464166			MED8	0.427936	KCNN2	0.418116							MRPL40	0.430026			MRPL40	0.430026			DDX6	0.408495	FLJ21616	-0.422449	HPCA	0.431166			TEF	0.449914	YY1	-0.394005
				RCL1	0.463161			RBM22	-0.420235	ATP5A1	0.416147							FOXO3A	0.429789			NFATC3	-0.427597					HSPC142	0.420698	HOXA3	0.427803			LOC51035	0.449334	UBE1	0.388668
				BCL7C	0.461639			FLJ10379	-0.41937	ATOH1	0.413							ILF3	-0.426272			HEXA	0.425806							IRS4	0.422024			ELOVL4	-0.448426	FZD8	0.388041
				POU3F2	-0.461082			ATP5A1	0.416147	SPATA7	0.408083							IRS4	0.422024			IRS4	0.422024							C13ORF10	-0.420995			AVP	0.443179	UPF3B	-0.378391
				MAP7	0.457498			IMMT	0.415125	F13A1	-0.405524							KCNE4	0.41277			RRAGC	-0.416221							TP53	-0.414628			PPAT	0.436158	PUM1	-0.375294
				TFAP4	0.455938			GOLGA1	-0.411608	ATP6V1A	0.403499							CSK	0.410089			KCNE4	0.41277							CSK	0.410089			GRIN2A	0.433159	STRN4	0.372281
				PPAT	0.436158			HAT1	0.404564	GPR23	-0.399867							ATP6V1A	0.403499			APEX1	0.412344							RAB30	0.408478			HPCA	0.431166	SLC39A7	0.367716
				MRPL40	0.430026			DHX30	0.40149	VGF	0.397634							ELAVL3	0.401401			FLJ23322	0.411617							XPO1	-0.40103			TBX4	0.430786	TGM5	0.366371
				FOXO3A	0.429789			TIGD6	0.398916	PPARA	-0.392847							XPO1	-0.40103			CSK	0.410089							VGF	0.397634			SOCS5	-0.430079
				HOXA3	0.427803			TRIM46	0.39806	PLAC1	0.392053							VGF	0.397634			RAB30	0.408478							MAX	-0.393834			HOXA3	0.427803
				ILF3	-0.426272			PCYT1A	0.397044	TCF7L2	-0.391043							ZBTB10	-0.395494			ATP6V1A	0.403499							MKRN3	-0.393287			ZNF258	0.416741
				KIAA0427	0.413553			SRP19	0.392421	ESRRB	0.390204							MAX	-0.393834			ELAVL3	0.401401							TESK2	-0.388974			KIAA0427	0.413553
				CSK	0.410089			TRO	-0.392293	CDH16	0.388299							TESK2	-0.388974			VGF	0.397634							PRKCH	-0.385229			HMGN2	-0.405586
				RAMP2	0.406503					PRDM13	0.384037							PRKCH	-0.385229			NDUFA7	0.396981							IQGAP2	0.384646			MNT	0.402742
				MNT	0.402742					GAD2	-0.383591							IQGAP2	0.384646			ZBTB10	-0.395494							HOXB7	0.383065			ASS	0.401161
				ELAVL3	0.401401					LOX	0.379937							HOXB7	0.383065											GALNT4	0.381981			FHOD1	0.397692
				TRIM46	0.39806					GFPT2	0.379868							CSPG6	-0.383035											OPRD1	0.379943			VGF	0.397634
				ZBTB10	-0.395494					GFAP	0.372499							CHD4	0.380389											FLJ13096	-0.377889			ETV4	0.395106
				ETV4	0.395106					GREB1	-0.372038							OPRD1	0.379943											FBXW7	-0.376163			MAX	-0.393834
				KCMF1	0.389727					PICALM	-0.370654							HMGA1	0.375108											CXORF15	0.376105			UBE1	0.388668
				TESK2	-0.388974													PICALM	-0.370654											MAN2A2	-0.370938			C21ORF91	-0.388006
				UBE1	0.388668													RAI14	0.368411											RAI14	0.368411
				IQGAP2	0.384646													HOXA11	0.364572											HOXA11	0.364572
				HOXB7	0.383065													EPB41L4B	0.363361											EPB41L4B	0.363361
				CSPG6	-0.383035													CLN3	0.358486											LRRC2	-0.361717
				CHD4	0.380389													HHEX	0.357943
				OPRD1	0.379943													SNFT	0.354025
				H3F3A	-0.37687													ADAMTS3	-0.353158
				HMGA1	0.375108

## Sheet: C4 GeneSets
LEADING EDGE SUBSETS OF THE TOP GENESETS ASSOCIATED WITH MPRED RESISTANCE AND THEIR CORRELATION WITH MPRED IC50 SCORES
1		2		3		4		5		6		7		8		9		10		11		12		13		14		15		16		17		18		19		20
MORF GSPT1	CORRELATION	MORF_DEAF1	CORRELATION	MORF GMPS	CORRELATION	MORF_FBL	CORRELATION	MORF DAP3	CORRELATION	MORF MAP2K2	CORRELATION	MORF_PRDX3	CORRELATION	GNF2_RAN	CORRELATION	MORF_USP5	CORRELATION	MORF_CSNK2B	CORRELATION	MORF_PPP2R4	CORRELATION	MORF_EIF3S2	CORRELATION	MORF_SOD1	CORRELATION	MORF_UNG	CORRELATION	GNF2_NS	CORRELATION	MORF_FEN1	CORRELATION	GNF2_PA2G4	CORRELATION	GNF2_DDX5	CORRELATION	MORF_EI24	CORRELATION	MORF_ATOX1	CORRELATION
CCT5	0.821423	VDAC2	0.85531	VDAC2	0.85531	VDAC2	0.85531	VDAC2	0.85531	VDAC2	0.85531	ATP5O	0.853937	MRPL3	0.841782	MTX1	0.825184	SEC13L1	0.857188	VTI1B	0.847754	VDAC2	0.85531	SEC13L1	0.857188	MRPL3	0.841782	MRPL3	0.841782	CCT5	0.821423	MRPL3	0.841782	CCNL1	-0.865601	VDAC2	0.85531	VTI1B	0.847754
HRMT1L2	0.807301	ATP5O	0.853937	ATP5O	0.853937	ATP5O	0.853937	NIFIE14	0.838275	ATP5O	0.853937	CCT5	0.821423	CCT5	0.821423	PHB	0.82121	VDAC2	0.85531	NIFIE14	0.838275	ATP5O	0.853937	VDAC2	0.85531	CCT5	0.821423	ADSL	0.803229	ALG8	0.792599	CCT5	0.821423	ARHGAP4	-0.81632	ATP5O	0.853937	NIFIE14	0.838275
RARS	0.797586	NDUFS4	0.77207	EIF3S8	0.800558	NIFIE14	0.838275	PSMD8	0.825273	NIFIE14	0.838275	COX5A	0.804918	ADSL	0.803229	BMS1L	0.790436	ATP5O	0.853937	PSMD8	0.825273	POLR2C	0.846727	ATP5O	0.853937	HRMT1L2	0.807301	MRPS33	0.735903	NOLA2	0.76499	PA2G4	0.793413	CHD1	-0.79307	CCT5	0.821423	PSMD8	0.825273
ALG8	0.792599	RAD23A	0.766347	UQCRC1	0.800199	PSMD8	0.825273	ALG3	0.819279	PSMD8	0.825273	ALG8	0.792599	PA2G4	0.793413	COBRA1	0.763081	NIFIE14	0.838275	NDUFB1	-0.819216	ALG3	0.819279	MRPL3	0.841782	ALG8	0.792599	IMPDH2	0.731217	POLR2I	0.752534	TCP1	0.763476	VPS13C	-0.789511	ALG3	0.819279	HRMT1L2	0.807301
NOLA2	0.76499	EIF3S2	0.764898	NDUFS8	0.769947	HRMT1L2	0.807301	COX6A1	0.804641	CCT5	0.821423	DLD	0.780987	POLR2H	0.775175	HSPC117	0.760083	PSMD8	0.825273	HRMT1L2	0.807301	ACLY	0.801768	NIFIE14	0.838275	PBP	0.782495	PARP1	0.720984	CYCS	0.752224	EIF2S1	0.760482	DDX5	-0.760909	ALG8	0.792599	COX5A	0.804918
CYCS	0.752224	AK2	0.755484	TUFM	0.768784	EIF3S8	0.800558	ACLY	0.801768	RUVBL2	0.789463	TUFM	0.768784	TCP1	0.763476	ITGB4BP	0.750618	CCT5	0.821423	NME2	0.781325	RUVBL2	0.789463	PSMD8	0.825273	TUFM	0.768784	C1QBP	0.714959	DDX1	0.728093	HSPC111	0.758822	CRBN	-0.752319	RUVBL2	0.789463	ALG8	0.792599
DDX1	0.728093	IMPDH2	0.731217	RAD23A	0.766347	FAU	0.794128	EIF2B4	0.793448	MRPL9	0.789229	RAD23A	0.766347	EIF2S1	0.760482	ZNF259	0.74608	DHCR7	0.81471	POLR2H	0.775175	MRPL9	0.789229	CCT5	0.821423	NOLA2	0.76499	CCT4	0.709729	AHSA1	0.720934	GMPS	0.753677	JARID1A	-0.740852	PBP	0.782495	POLR2H	0.775175
AHSA1	0.720934	PABPC4	0.721349	GMPS	0.753677	AHCY	0.792483	RPP40	0.791775	DDX49	0.772762	CYCS	0.752224	HSPC111	0.758822	NHP2L1	0.739041	HRMT1L2	0.807301	EIF2B2	0.772218	PBP	0.782495	HRMT1L2	0.807301	POLR2I	0.752534	MRPS27	0.693907	SOD1	0.694183	CSE1L	0.742867	RBM5	-0.713039	TUFM	0.768784	EIF2B2	0.772218
TOMM40	0.716739	MRPS27	0.693907	CYCS	0.752224	RUVBL2	0.789463	RUVBL2	0.789463	PSMB7	0.771157	CYC1	0.752082	GMPS	0.753677	PPP1R11	0.73013	COX5A	0.804918	PSMB5	0.771825	DDX49	0.772762	COX5A	0.804918	CYCS	0.752224	PSMA3	0.687184	NUDC	0.676988	PSMD14	0.730191	SFRS5	-0.710732	RAD23A	0.766347	PSMB5	0.771825
SOD1	0.694183	MGC2749	0.686955	DDX1	0.728093	MRPL9	0.789229	MRPL9	0.789229	TUFM	0.768784	AHSA1	0.720934	CSE1L	0.742867	DRG1	0.699508	COX6A1	0.804641	PSMC4	0.728683	PSMB7	0.771157	COX6A1	0.804641	DDX1	0.728093	SSBP1	0.661976	NSDHL	0.668936	CCT4	0.709729	YPEL5	-0.70868	TRIP13	0.757357	PSMC4	0.728683
SCAMP3	0.676825	NUDC	0.676988	IRAK1	0.707243	PBP	0.782495	POLR2H	0.775175	RPN1	0.766678	ATP5H	0.714836	MRPS33	0.735903	ILVBL	0.695085	ACLY	0.801768	PSMC1	0.716064	TUFM	0.768784	ACLY	0.801768	AHSA1	0.720934	ABCE1	0.639141	EIF4G1	0.666987	MRPL35	0.694378	ITGA4	-0.683761	POLR2I	0.752534	PSMC1	0.716064
NSDHL	0.668936	POM121	-0.674104	NDUFS3	0.703538	DDX49	0.772762	COX6B1	0.774917	RAD23A	0.766347	PDHB	0.714122	PSMD14	0.730191	MGC2749	0.686955	EIF3S8	0.800558	EIF4E2	0.683694	SRM	0.767479	EIF3S8	0.800558	C1QBP	0.714959	HSPA9B	0.636078	SNRPA1	0.665126	FDPS	0.694051	KIAA1012	-0.683039	CYCS	0.752224	ATP6V1F	0.695465
RNF126	0.668856	NPM3	0.666362	SCAMP3	0.676825	PSMB7	0.771157	DDX49	0.772762	EIF3S2	0.764898	SOD1	0.694183	C2F	0.719508	WDR18	0.677053	UQCRC1	0.800199	TCFL1	0.680015	RPN1	0.766678	RARS	0.797586	NDUFS3	0.703538	MGC5306	0.616964	SSBP1	0.661976	PSMA3	0.687184	FALZ	-0.677346	AHSA1	0.720934	SOD1	0.694183
EIF4G1	0.666987	DKC1	0.645765	NSDHL	0.668936	TUFM	0.768784	PSMB7	0.771157	POLR2I	0.752534	MGC2749	0.686955	C1QBP	0.714959	PSMD2	0.676034	RARS	0.797586	SLC25A1	0.668339	RAD23A	0.766347	EIF2B4	0.793448	NDUFAB1	0.696302	SNRPD2	0.599983	CDK4	0.636734	SSBP1	0.661976	TRIM22	-0.645078	GOT2	0.71739	PSMA3	0.687184
SNRPA1	0.665126	UPF3A	-0.640178	SNRPA1	0.665126	RAD23A	0.766347	TUFM	0.768784	CYCS	0.752224	GNG5	0.680153	NME1	0.714204	EBP	0.629658	EIF2B4	0.793448	MGC24381	0.651889	UQCRFS1	0.76496	ALG8	0.792599	SOD1	0.694183	GTPBP4	0.590943	HSPA9B	0.636078	CHCHD3	0.657214	DXYS155E	-0.644615	PDHB	0.714122	EIF4E2	0.683694
SSBP1	0.661976	SRP72	0.629872	CDK4	0.636734	UQCRFS1	0.76496	EIF3S2	0.764898	CYC1	0.752082	NSDHL	0.668936	CCT4	0.709729	TOMM34	0.62469	ALG8	0.792599	TMEM4	0.638154	EIF3S2	0.764898	RUVBL2	0.789463	NUDC	0.676988	EPRS	0.588241	HSPA4	0.622347	DKC1	0.645765	YT521	-0.637488	SSSCA1	0.703207	SLC25A1	0.668339
CDK4	0.636734	CS	0.621476	HSPA9B	0.636078	EIF3S2	0.764898	COBRA1	0.763081	SLC25A3	0.741851	SSBP1	0.661976	MRPL42	0.703696	CS	0.621476	RUVBL2	0.789463	AP2M1	0.636243	TCP1	0.763476	MRPL9	0.789229	JTV1	0.672883	CCT3	0.582744	CSNK2B	0.61586	ABCE1	0.639141	IKBKB	-0.58698	SOD1	0.694183	BCAP31	0.660182
HSPA9B	0.636078	NDUFS2	0.619786	SF3B2	0.626837	PSMB1	0.760181	PSMB1	0.760181	JTB	0.738052	HAX1	0.643766	MRPL35	0.694378	STARD7	0.617011	MRPL9	0.789229	TM9SF1	0.621143	HSPC117	0.760083	PBP	0.782495	NSDHL	0.668936	RAN	0.554725	GSPT1	0.613502	CDK4	0.636734	SFRS2IP	-0.583406	MGC2749	0.686955	TMEM4	0.638154
SF3B2	0.626837	AFG3L2	0.616394	SDHB	0.616067	HSPCB	0.753483	HSPC117	0.760083	GPI	0.735814	TRAPPC3	0.638804	PSMA3	0.687184	AFG3L2	0.616394	PBP	0.782495	CNIH	0.617811	AK2	0.755484	DLD	0.780987	EIF4G1	0.666987	NPM1	0.548293	HSPE1	0.602209	NUP37	0.614495	MBNL1	-0.572136	GNG5	0.680153	AP2M1	0.636243
HSPA4	0.622347	SDHB	0.616067	CSNK2B	0.61586	POLR2I	0.752534	HSPCB	0.753483	NDUFS5	0.730468	MDH1	0.637012	SSBP1	0.661976	MRPL28	0.615036	COX6B1	0.774917	ATOX1	0.611673	POLR2I	0.752534	DDX49	0.772762	SNRPA1	0.665126	PSMA5	0.52995	KPNA2	0.600167	MRPL39	0.608497	HECA	-0.543556	NUDC	0.676988	DPM1	0.631975
GSPT1	0.613502	TXNL4A	0.613421	SNRPA	0.605551	CYCS	0.752224	POLR2I	0.752534	TBL3	0.717564	HSPA9B	0.636078	CCT7	0.657726	DNAJC8	0.614497	DDX49	0.772762	ETFA	0.569731	CYCS	0.752224	PSMB7	0.771157	SSBP1	0.661976	PAICS	0.524985	VDAC1	0.599238	SNRPA	0.605551	DDX3X	-0.533173	NSDHL	0.668936	CNIH	0.617811
KPNA2	0.600167	AKR7A2	0.610939	VDAC1	0.599238	CYC1	0.752082	CYC1	0.752082	PDHB	0.714122	HSPA4	0.622347	EIF2S2	0.655779	DDB1	0.613833	NDUFS4	0.77207	RER1	0.561437	CYC1	0.752082	NDUFS8	0.769947	CDK4	0.636734	IARS	0.510967	PSMB2	0.596539	MRPL15	0.603746	RNPC2	-0.526305	EIF4G1	0.666987	ATOX1	0.611673
VDAC1	0.599238	NDUFV1	0.593588	NDUFV1	0.593588	ATP5G1	0.74909	ITGB4BP	0.750618	NDUFS3	0.703538	STARD7	0.617011	SKB1	0.651828	PRKAG1	0.599051	PSMB7	0.771157	ATP5J2	0.548519	ATP5G1	0.74909	TUFM	0.768784	HSPA9B	0.636078	CCT8	0.501618	EIF3S9	0.587367	CCT3	0.582744	NIPBL	-0.523997	SSBP1	0.661976	KARS	0.610343
EIF3S9	0.587367	EPRS	0.588241	PPM1G	0.571805	EIF4A1	0.744901	ZNF259	0.74608	SSSCA1	0.703207	AFG3L2	0.616394	ABCE1	0.639141	NUP188	0.56929	NDUFS8	0.769947			ZNF259	0.74608	RAD23A	0.766347	GSPT1	0.613502	LRPPRC	0.491274	CCT3	0.582744	CKS1B	0.578039	ZNF394	0.519539	BCAP31	0.660182	PSMB2	0.596539
PPM1G	0.571805	DEAF1	0.577749	SF3A1	0.562814	SLC25A3	0.741851	RPN2	0.744034	DRG1	0.699508	SDHB	0.616067	HSPA9B	0.636078	PSMB6	0.541476	TUFM	0.768784			EIF4A1	0.744901	NOLA2	0.76499	KARS	0.610343			PPM1G	0.571805	MRPL16	0.576719	ACTR2	-0.512576	EIF2S2	0.655779	ETFA	0.569731
MTHFD1	0.555845	ATP5G3	0.55016	ATP5G3	0.55016	JTB	0.738052	SLC25A3	0.741851	COX5B	0.695321	CSNK2B	0.61586	SNRPC	0.634915	OTUB1	0.522189	RAD23A	0.766347			SLC25A3	0.741851	EIF3S2	0.764898	HSPE1	0.602209			CCT2	0.56577	KNTC2	-0.573385	FLJ11021	-0.511604	DKC1	0.645765	SDHC	0.566821
HCCS	0.54852	DNAJC11	0.543437	HCCS	0.54852	GPI	0.735814	JTB	0.738052	SOD1	0.694183	AKR7A2	0.610939	SNRPA	0.605551	PWP1	0.520374	NOLA2	0.76499			GPI	0.735814	PSMB1	0.760181	KPNA2	0.600167			MTHFD1	0.555845	MRPL22	0.570606	UBP1	-0.497329	HAX1	0.643766	RER1	0.561437
CDC23	0.522998	PTDSS1	0.538734			IMPDH2	0.731217	PPP1R11	0.73013	MGC2749	0.686955	KARS	0.610343	MRPL15	0.603746			UQCRFS1	0.76496			IMPDH2	0.731217	POLR2I	0.752534	VDAC1	0.599238			ATP5G3	0.55016	ETFA	0.569731	H3F3B	-0.495765	DGUOK	0.640348	AP2S1	0.552769
G3BP	0.517241	PPP1CC	-0.516722			TBL3	0.717564	SMARCC2	-0.721198	GNG5	0.680153	GLB1	0.60649	SNRPD2	0.599983			EIF3S2	0.764898			NDUFS5	0.730468	CYCS	0.752224	PSMB2	0.596539			HCCS	0.54852	CCT2	0.56577	LOC58486	-0.487988	TRAPPC3	0.638804	ATP5J2	0.548519
MFAP1	0.510767	SF3A3	0.516698			C1QBP	0.714959	EIF2B5	0.718526	IMPDH1	0.677132	KPNA2	0.600167	EPRS	0.588241			PSMB1	0.760181			PABPC4	0.721349	CYC1	0.752082	EIF3S9	0.587367			MFAP1	0.510767	RANBP1	0.558964	PTPRC	-0.481905	MDH1	0.637012	PLOD3	0.542695
		IARS	0.510967			NME1	0.714204	TBL3	0.717564	NSDHL	0.668936	PSMB2	0.596539	CCT3	0.582744			GMPS	0.753677			TBL3	0.717564	ATP5G1	0.74909	CCT3	0.582744			BUB3	0.510302	RAN	0.554725	NXF1	-0.480527	CS	0.621476	PSMB6	0.541476
		DCTD	0.500309			HSPD1	0.708029	MRPL23	0.716582	SSBP1	0.661976	NDUFV1	0.593588	CKS1B	0.578039			POLR2I	0.752534			PDHB	0.714122	SLC25A3	0.741851	PPM1G	0.571805			CCNB1	0.486505	CAD	0.54555	PAPOLA	0.473037	NDUFS2	0.619786	HARSL	0.513739
		LRPPRC	0.491274			NDUFS3	0.703538	PDHB	0.714122	BCAP31	0.660182	PPM1G	0.571805	MRPL22	0.570606			CYCS	0.752224			CCT4	0.709729	NDUFS5	0.730468	CCT2	0.56577			DHX16	0.4723	NCL	0.538425	ANKHD1	-0.472836	STARD7	0.617011	FLJ10803	0.510065
		GARS	0.487424			DRG1	0.699508	HSPD1	0.708029	CCT7	0.657726	AP2S1	0.552769	ETFA	0.569731			CYC1	0.752082			THOP1	0.700946	DDX1	0.728093	MTHFD1	0.555845			NUP205	0.460957	PAICS	0.524985	RBM16	-0.466626	AFG3L2	0.616394	SHFM1	0.500678
		LSM2	0.481455			SOD1	0.694183	SP3	-0.705218	HAX1	0.643766	ATP5G3	0.55016	CCT2	0.56577			ATP5G1	0.74909			DRG1	0.699508	AHSA1	0.720934	ATP5G3	0.55016			UNG	0.45593	NUP107	0.515456			SDHB	0.616067	ARF5	0.474939
						MGC2749	0.686955	NDUFS3	0.703538	TRAPPC3	0.638804	HCCS	0.54852	RANBP1	0.558964			EIF4A1	0.744901			SOD1	0.694183	TBL3	0.717564	HCCS	0.54852					NDUFS1	0.512997			CSNK2B	0.61586	YWHAB	0.470433
						WBSCR1	0.677618	DRG1	0.699508	COX8A	0.637177	ATP5D	0.531905	RAN	0.554725			SLC25A3	0.741851			MRPS27	0.693907	PSMC1	0.716064	CDC23	0.522998					CCT6A	0.511494			AKR7A2	0.610939	SUMO1	-0.468438
						EIF3S4	0.668299	ATP6V1F	0.695465	MDH1	0.637012	NDUFC1	0.520098	CDC20	0.552621			JTB	0.738052			DAP3	0.690463	C1QBP	0.714959	G3BP	0.517241					IARS	0.510967			PRDX4	0.607981	HSBP1	0.464419
						SNRPA1	0.665126	COX5B	0.695321	AP2M1	0.636243	G3BP	0.517241	PSMA5	0.52995			GPI	0.735814			GA17	-0.689782	ATP5H	0.714836	MFAP1	0.510767					BUB3	0.510302			DEXI	0.606946	SARS	0.458437
						SSBP1	0.661976	FDPS	0.694051	PCMT1	0.63455	NDUFS1	0.512997	CTPS	0.526199			NDUFS5	0.730468			MGC2749	0.686955	NME1	0.714204	SHFM1	0.500678					LRPPRC	0.491274			GLB1	0.60649	PPP1R7	0.448603
						CCT7	0.657726	DAP3	0.690463	SF3B2	0.626837	NDUFB3	0.510712	PAICS	0.524985			DDX1	0.728093			GNG5	0.680153	PDHB	0.714122							SF3B3	0.483584			SNRPA	0.605551
						UBE2L3	0.656435	GA17	-0.689782	CS	0.621476	BUB3	0.510302	CCT6A	0.511494			ARHGDIA	0.722916			WBSCR1	0.677618	HSPD1	0.708029							MTHFD2	0.46861			HSPE1	0.602209
						FBL	0.655849	MGC2749	0.686955	STARD7	0.617011	KHDRBS1	-0.507154	IARS	0.510967			TBL3	0.717564			IMPDH1	0.677132	NDUFS3	0.703538							SNRPB	0.462934			VDAC1	0.599238
						CS	0.621476	STOML2	0.686297	AFG3L2	0.616394	UQCRC2	0.503813	BUB3	0.510302			C1QBP	0.714959			WDR18	0.677053	SSSCA1	0.703207											PSMB2	0.596539
						STARD7	0.617011	IMPDH1	0.677132	SDHB	0.616067	SHFM1	0.500678	SNRPD3	0.509408			ATP5H	0.714836			NUDC	0.676988	DRG1	0.699508											NDUFV1	0.593588
						CSNK2B	0.61586	PSMD2	0.676034	CSNK2B	0.61586	SRP9	-0.495149	CCT8	0.501618			PDHB	0.714122			PSMD2	0.676034	NDUFAB1	0.696302											EPRS	0.588241
						KARS	0.610343	XAB1	0.659987	AKR7A2	0.610939			SHFM1	0.500678			HSPD1	0.708029			POM121	-0.674104	SOD1	0.694183											TM9SF4	0.583617
						SNRPA	0.605551	CCT7	0.657726	KARS	0.610343			LRPPRC	0.491274			NDUFS3	0.703538			SSA2	-0.670171	FDPS	0.694051											CCT3	0.582744
						SNRPD2	0.599983	UBE2L3	0.656435	GLB1	0.60649							DRG1	0.699508			NPM3	0.666362	PSMA3	0.687184											PPM1G	0.571805
						PSMB2	0.596539	ZNF289	0.649338	SNRPA	0.605551							NDUFAB1	0.696302			SSBP1	0.661976	MGC2749	0.686955											SCARB1	0.56883
						NDUFV1	0.593588	HAX1	0.643766	PSMB2	0.596539							COX5B	0.695321			XAB1	0.659987	STOML2	0.686297											AP2S1	0.552769
						EIF3S9	0.587367	DGUOK	0.640348	PRPF31	0.593619							SOD1	0.694183			CCT7	0.657726	EIF4E2	0.683694											ATP5G3	0.55016
						HDGF	0.584425	TRAPPC3	0.638804	NDUFV1	0.593588							DAP3	0.690463			UBE2L3	0.656435	WBSCR1	0.677618											HCCS	0.54852
						CCT3	0.582744	COX8A	0.637177	PPM1G	0.571805							MGC2749	0.686955			FBL	0.655849	NUDC	0.676988											MARS	0.545126
						PPM1G	0.571805	MDH1	0.637012	IDH3B	0.570421							EIF4E2	0.683694			EIF2S2	0.655779	SCAMP3	0.676825											DNAJC11	0.543437
						IDH3B	0.570421	AP2M1	0.636243	NUP188	0.56929							GNG5	0.680153			LDHB	0.646241	JTV1	0.672883											NDUFC1	0.520098
						NSEP1	0.567318	CKAP1	0.632913	GNB2	0.561078							WBSCR1	0.677618			DKC1	0.645765	NSDHL	0.668936											IARS	0.510967
						CCT2	0.56577	EBP	0.629658	AP2S1	0.552769							IMPDH1	0.677132			DGUOK	0.640348	SMARCD2	0.668005											MFAP1	0.510767
						RAN	0.554725	CS	0.621476	ATP5G3	0.55016							SCAMP3	0.676825			MDH1	0.637012	SNRPA1	0.665126											NDUFB3	0.510712
						EEF1E1	0.551767	STARD7	0.617011	DGKZ	-0.549889							NSDHL	0.668936			PCMT1	0.63455	LSS	0.662993											BUB3	0.510302
						ATP5G3	0.55016	AFG3L2	0.616394	HCCS	0.54852							SMARCD2	0.668005			SRP72	0.629872	SSBP1	0.661976											SLC1A5	0.501033
						HCCS	0.54852	CSNK2B	0.61586	PTDSS1	0.538734							EIF4G1	0.666987			EBP	0.629658	BCAP31	0.660182											RNPEP	0.492274
						MCM2	0.547482	DNAJC8	0.614497	ATP5D	0.531905							SNRPA1	0.665126			PSMA1	0.622353	XAB1	0.659987											GARS	0.487424
						NCL	0.538425	DDB1	0.613833	NDUFC1	0.520098							LSS	0.662993			CS	0.621476	CCT7	0.657726											CCNB1	0.486505
						ATP5D	0.531905	KARS	0.610343	BUB3	0.510302							SSBP1	0.661976			NDUFS2	0.619786	UBE2L3	0.656435											LSM2	0.481455
						BUB3	0.510302	TI-227H	-0.60818	KHDRBS1	-0.507154							BCAP31	0.660182			STARD7	0.617011	FBL	0.655849											RHEB	0.474196
						FLJ10803	0.510065	NDUFB5	0.60627	NRD1	0.506741							TUBB2	0.660115			AFG3L2	0.616394	HAX1	0.643766											BUB1	0.465873
						UQCRH	0.507983	SNRPA	0.605551									XAB1	0.659987			SDHB	0.616067	DGUOK	0.640348											NUP62	0.457108
						KHDRBS1	-0.507154	PRKAG1	0.599051									CCT7	0.657726			CSNK2B	0.61586	TRAPPC3	0.638804											UBE2S	0.452832
						RPL14	0.503212	PSMB2	0.596539									UBE2L3	0.656435			DNAJC8	0.614497	MDH1	0.637012											HNRPA2B1	-0.45157
						HNRPA1	-0.502931	NDUFV1	0.593588									FBL	0.655849			TXNL4A	0.613421	CDK4	0.636734											YARS	0.446608
						LSM7	0.499619	TRIP3	0.593278									HAX1	0.643766			LDHA	0.612606	AP2M1	0.636243
						HSPCA	0.49709	EPRS	0.588241									MBTPS1	-0.640908			AKR7A2	0.610939	HSPA9B	0.636078
								DDT	0.587667									DGUOK	0.640348			TCOF1	0.609691	SF3B2	0.626837
								CCT3	0.582744									TRAPPC3	0.638804			DEXI	0.606946	HSPA4	0.622347
								PSMB3	0.577119									MDH1	0.637012			SNRPA	0.605551	CS	0.621476
								IDH3B	0.570421									CDK4	0.636734			HSPE1	0.602209	NDUFS2	0.619786
								NUP188	0.56929									AP2M1	0.636243			VDAC1	0.599238	CNIH	0.617811
								CCT2	0.56577									HSPA9B	0.636078			PRKAG1	0.599051	STARD7	0.617011
								PUM2	-0.562304									SF3B2	0.626837			PSMB2	0.596539	AFG3L2	0.616394
								RAN	0.554725									CS	0.621476			CLPP	0.595357	CSNK2B	0.61586
								AHCYL1	0.55235									NDUFS2	0.619786			PRPF31	0.593619	GSPT1	0.613502
								ATP5G3	0.55016									STARD7	0.617011			NDUFV1	0.593588	ATOX1	0.611673
								ATP5J2	0.548519									AFG3L2	0.616394			EPRS	0.588241	AKR7A2	0.610939
								COX7C	0.547251									SDHB	0.616067			DEAF1	0.577749	KARS	0.610343
								PSMB6	0.541476									CSNK2B	0.61586			PPM1G	0.571805	PRDX4	0.607981
								GBAS	0.539134									AKR7A2	0.610939			IDH3B	0.570421	SNRPA	0.605551
								NCL	0.538425									KARS	0.610343			NUP188	0.56929	HSPE1	0.602209
								LEREPO4	0.531769									TI-227H	-0.60818			NSEP1	0.567318	KPNA2	0.600167
								HSPA8	0.525124									GLB1	0.60649			CCT2	0.56577	VDAC1	0.599238
								COPS6	0.520911									SNRPA	0.605551			GNB2	0.561078	PSMB2	0.596539
								BUB3	0.510302									KPNA2	0.600167			GCN1L1	0.55435	PRPF31	0.593619
								UQCRH	0.507983									SNRPD2	0.599983			ATP5G3	0.55016	NDUFV1	0.593588
								KHDRBS1	-0.507154									VDAC1	0.599238			HCCS	0.54852	EIF3S9	0.587367
								NRD1	0.506741									PSMB2	0.596539			MCM2	0.547482	CCT3	0.582744
								SRP9	-0.495149									CLPP	0.595357			CAD	0.54555	LSM3	0.581765
								AATF	0.491499									PRPF31	0.593619			PTDSS1	0.538734	PPM1G	0.571805
								LRPPRC	0.491274									NDUFV1	0.593588			NCL	0.538425	RAD21	-0.571332
								SMNDC1	0.487872									CLTA	0.588087			M11S1	0.538062	ETFA	0.569731
								LSM2	0.481455									EIF3S9	0.587367			CEBPZ	0.537136	CCT2	0.56577
								RHEB	0.474196									HDGF	0.584425			ATP5D	0.531905	MTHFD1	0.555845
								POP5	0.471209									CCT3	0.582744			LEREPO4	0.531769	RAN	0.554725
								YWHAB	0.470433									LSM3	0.581765			PPP1CC	-0.516722	AP2S1	0.552769
								SUMO1	-0.468438									PPM1G	0.571805			PPIE	0.51408	EEF1E1	0.551767
								SUMO2	-0.464986									RAD21	-0.571332			IARS	0.510967	ATP5G3	0.55016
								SNRPB	0.462934									CCT2	0.56577			BUB3	0.510302	HCCS	0.54852
								COX4I1	0.460269									SF3A1	0.562814			UQCRH	0.507983	ATP5J2	0.548519
								SARS	0.458437									SNX3	0.562006			TIMM17A	0.50745	PSMB6	0.541476
								HNRPA2B1	-0.45157									RER1	0.561437			KHDRBS1	-0.507154	ATP5D	0.531905
								PPP1R7	0.448603									GNB2	0.561078			RPL14	0.503212	HSPA8	0.525124
								DDOST	0.448139									RAN	0.554725			DCTD	0.500309	CDC23	0.522998
								PPP2R1A	0.447384									AP2S1	0.552769			LSM7	0.499619	NDUFC1	0.520098
																		EEF1E1	0.551767			RNPEP	0.492274	G3BP	0.517241
																		ATP5G3	0.55016			AATF	0.491499	ARF3	0.513872
																		HCCS	0.54852			LRPPRC	0.491274	NDUFS1	0.512997
																		ATP5J2	0.548519					MFAP1	0.510767
																		ATP5D	0.531905					NDUFB3	0.510712
																		NARS	0.530154					BUB3	0.510302
																		CDC23	0.522998					FLJ10803	0.510065
																		NDUFC1	0.520098					UQCRH	0.507983
																		ARF3	0.513872					KHDRBS1	-0.507154
																		NDUFS1	0.512997					UQCRC2	0.503813
																		MFAP1	0.510767					SHFM1	0.500678
																		NDUFB3	0.510712					HSPCA	0.49709
																		BUB3	0.510302					SRP9	-0.495149
																		FLJ10803	0.510065					LRPPRC	0.491274
																		UQCRH	0.507983					CCNB1	0.486505
																		KHDRBS1	-0.507154					LSM2	0.481455
																		NRD1	0.506741					RHEB	0.474196
																		UQCRC2	0.503813					DHX16	0.4723
																		SLC1A5	0.501033					POP5	0.471209
																		SHFM1	0.500678					YWHAB	0.470433
																		MAEA	0.497681					SUMO1	-0.468438
																		HSPCA	0.49709					HSBP1	0.464419
																		SRP9	-0.495149					COX4I1	0.460269
																		DXS9879E	0.492584					UNG	0.45593
																		RNPEP	0.492274					GPSN2	0.452779
																								HNRPA2B1	-0.45157
																								PPP1R7	0.448603
																								PPP2R1A	0.447384
																								NDUFV2	0.444686

## Sheet: ICHR Curated GeneSets
LEADING EDGE SUBSETS OF THE TOP GENESETS ASSOCIATED WITH MPRED RESISTANCE AND THEIR CORRELATION WITH MPRED IC50 SCORES
1		2		3		4		5		6		7		8		9		10		11		12		13		14		15		16		17		18		19		20
YOCUM PROTEINS IN MLL CELL LINES VS CD34	CORRELATION	BHOJWANI EARLY VS LATE PREB LINREG	CORRELATION	YEOH DAV MLL	CORRELATION	RHODES_NEOPLASTIC_META	CORRELATION	STAUNTON 696860	CORRELATION	LAMB DEX UP	CORRELATION	WEI_DOWN_IN_DEX_RESISTANCE	CORRELATION	LAMB_COMBINED_PHENOTHIAZINE	CORRELATION	KIRSCHNER_SCWABE_ALL_EARLY_VS_LATE_RELAPSE	CORRELATION	STAUNTON_668281	CORRELATION	STAUNTON_681104	CORRELATION	STAUNTON_139105	CORRELATION	MEDH_REPRESSED_IN_SENSITIVE_CEM	CORRELATION	STRING_ACLY_TOP100_ASSOCIATIONS	CORRELATION	STRING_GLUL_TOP100_ASSOCIATIONS	CORRELATION	BHOJWANI_EARLY_VS_LATE_PREB_BINARY	CORRELATION	STRING_PHB_TOP100_ASSOCIATIONS	CORRELATION	STRING_ELL_TOP100_ASSOCIATIONS	CORRELATION	YEOH_TSTAT_BCRABL	CORRELATION	STAUNTON_303812	CORRELATION
HNRPH1	-0.809654	MRPL3	0.841782	TUFM	0.768784	MRPL3	0.841782	TCP1	0.763476	HDGFRP3	-0.801201	HDGFRP3	-0.801201	RPP40	0.791775	HDLBP	0.828709	ALG3	0.819279	HDLBP	0.828709	PHB	0.82121	MGC2574	0.770545	ACLY	0.801768	ALDH18A1	0.754995	ICT1	0.809191	PHB	0.82121	MLL	-0.89963	CRADD	0.752211	EIF2S1	0.760482
TCP1	0.763476	FLJ10774	0.83542	SLC25A3	0.741851	CCT5	0.821423	GOT2	0.71739	RPS20	-0.790681	RPS20	-0.790681	PAK1IP1	0.744403	MTX1	0.825184	NDUFS8	0.769947	PBP	0.782495	ADSL	0.803229	HSPC111	0.758822	ACACA	0.767208	GMPS	0.753677	AHCY	0.792483	NME2	0.781325	POLR2C	0.846727	HCK	0.706745	CYC1	0.752082
DDX5	-0.760909	CCT5	0.821423	PABPC4	0.721349	ACLY	0.801768	C1QBP	0.714959	KIAA1109	-0.767618	KIAA1109	-0.767618	LRFN4	0.737756	FLJ10241	0.771783	EIF2S1	0.760482	NDUFA9	0.755567	RARS	0.797586	NOC2L	0.71656	FASN	0.70515	GOT2	0.71739	MRPS35	0.785179	NDUFS8	0.769947	POLR2H	0.775175	FOXJ2	-0.632163	IRAK1	0.707243
DDX17	-0.724842	MRPL18	0.816023	HOXA5	0.680021	AHCY	0.792483	JTV1	0.672883	DBT	-0.760323	DBT	-0.760323	TBRG4	0.713857	GMPS	0.753677	EBNA1BP2	0.7474	CYC1	0.752082	UQCRFS1	0.76496	ITGA4	-0.683761	PGD	0.691055	HSPD1	0.708029	RECK	-0.767565	RBL2	-0.668754	GTF2F1	0.771235	CEP1	-0.631725	ITPK1	0.695024
NME1	0.714204	ATP5F1	0.810367	TNFRSF14	-0.616665	MRPS12	0.733202	COMT	0.663867	ZNF611 /// LOC388558	-0.758079	ZNF611	-0.758079	MRPS2	0.707221	HSPD1	0.708029	SERPINH1	0.674488	MRPL23	0.716582	MRPL12	0.76086	HRMT1L3	0.671568	DUSP14	0.678468	GLUD1	0.67214	MAC30	0.736119	NDUFS2	0.619786	POLR2I	0.752534	LRPAP1	0.603505	PGD	0.691055
HNRPK	-0.68808	ICT1	0.809191	MEIS1	0.597625	PSMC4	0.728683	TUBB3	0.637532	ZNF160	-0.756656	ZNF160	-0.756656	IDI1	0.705503	RACGAP1	-0.693077	PLEKHC1	0.668887	C1QBP	0.714959	CYC1	0.752082	FLJ10534	-0.651834	G6PD	0.660801	GLUD2	0.664388	PSMD14	0.730191	FOXD4L1	0.614827	MNAT1	0.75189	LY75	-0.600242	COMT	0.663867
FUBP1	-0.68268	ADSL	0.803229	C20ORF47	0.596772	TRAF4	0.719327	SCARB1	0.56883	KIAA0894	-0.747312	KIAA0894	-0.747312	STK6	0.702056	BIK	0.689685	ATP6V0B	0.650183	PDHB	0.714122	GPI	0.735814	ARMC6	0.628515	MDH2	0.643392	PRDX4	0.607981	ADK	0.718519	PRDX4	0.607981	POLR2L	0.747413	ADAM10	-0.596458	ATP6V0B	0.650183
STIP1	0.673846	PA2G4	0.793413	ADAM10	-0.596458	NME1	0.714204	MT2A	0.556356	LRCH1	-0.742156	LRCH1	-0.742156	DHODH	0.686674	PP	0.683189	VCL	0.639081	FTL	0.713428	IMPDH2	0.731217	HES1	0.555905	MDH1	0.637012	EPRS	0.588241	TRAP1	0.704339	ANXA2	0.490185	SUPT4H1	0.732351	MPHOSPH9	-0.572477	VCL	0.639081
EIF4E	0.673349	AHCY	0.792483	MBNL1	-0.572136	CCT4	0.709729	STRA13	0.51193	PCYT2	-0.718691	PCYT2	-0.718691	CUTC	0.67403	MPHOSPH6	0.676346	CCND1	0.577675	PCCB	0.710115	POLR2F	0.727817	HMGCS1	0.507033	CS	0.621476	SYT1	-0.540284	DNCL2A	0.684346	BRMS1	0.489773	POLR2F	0.727817	ZFPL1	0.556502	CCND1	0.577675
GLUD1	0.67214	EIF3S1	0.786924	NR3C1	-0.562151	HSPD1	0.708029			CYP3A4	-0.703847	CYP3A4	-0.703847	SC5DL	0.664875	CACYBP	0.676266	CTPS	0.526199	IDI1	0.705503	C1QBP	0.714959	MYC	0.483972	SHBG	0.611782	GGTLA1	0.538565	PP	0.683189	SNRPB	0.462934	CCNT2	-0.721951	EP300	-0.543145	AKR1A1	0.50357
HSPA9B	0.636078	MRPS35	0.785179	MEF2A	-0.55749	OGT	-0.679195			C15ORF25	-0.701419	C15ORF25	-0.701419	SC4MOL	0.658642	FAM49A	0.672388	PGM1	0.508895	FASN	0.70515	PDHB	0.714122	RAG1	-0.474011	BAAT	0.603391	CPSF4	0.530291	GNG5	0.680153			GTF2H3	-0.715708	RUTBC1	-0.515494	NFKBIA	-0.501719
ENO1	0.626893	NME2	0.781325	TPD52L2	0.539173	COPB2	0.678351			MGC2731	0.650203	MGC2731	0.650203	DKC1	0.645765	MTIF2	0.67112	CYR61	0.508855	COX5B	0.695321	HSPD1	0.708029	PPP3CB	-0.462345			GOT1	0.50363	UCHL3	0.669367			TBP	0.614358	NOL5A	0.500995	DCTD	0.500309
PGAM1	0.580789	ATP5B	0.779046	THRAP2	-0.536916	SSBP1	0.661976			RPL27A	-0.636596	RPL27A	-0.636596	ISG20L2	0.634041	RAD51	0.664573	ANXA2	0.490185	PDHA1	0.680892	IDI1	0.705503	PPAT	0.436158			GLS	-0.498466	LDHB	0.646241			TCEB3	0.603474	PPP1R12B	-0.493415	ANXA2	0.490185
SFPQ	-0.550807	ALDOA	0.774872			TSTA3	0.623598			CALCA	0.633491	CALCA	0.633491	SQLE	0.621954	LDHB	0.646241			WBSCR1	0.677618	COX5B	0.695321	CELSR3	0.417793			PRDX1	0.466806	PCMT1	0.63455			ERCC2	0.597607	SLC30A1	0.492486
PKM2	0.542815	SMYD3	0.774567			IFNGR2	0.619505			WDTC1	-0.611722	WDTC1	-0.611722	PRPF4	0.616368	CTNNBL1	0.643236			IMPDH1	0.677132	DAP3	0.690463					GGT1	0.442346	ACOT7	0.63337			CDK7	0.581206	RANBP2	-0.486783
HNRPA1	-0.502931	PSMB7	0.771157			LDHA	0.612606							METTL5	0.601968	IQWD1	-0.643222			SLC25A1	0.668339	PDHA1	0.680892					GCLM	0.434589	CD33L3	-0.627154			FNBP1	-0.57882	FSCN1	0.461126
COPS4	0.491363	ADK	0.718519			PRDX4	0.607981							FLJ13984	0.598526	CDCA8	0.637082			COMT	0.663867	IMPDH1	0.677132					RELA	0.427301	LDHA	0.612606			POLR2D	0.56332	GPSN2	0.452779
ANXA2	0.490185	GOT2	0.71739			HSPE1	0.602209							BOP1	0.597455	ICF45	0.628675			LOC23117	-0.651059	STIP1	0.673846					FTCD	0.422176	CLK4	-0.606299			WHSC2	0.562259	CASP8	-0.448356
		C1QBP	0.714959			KPNA2	0.600167							PRPF31	0.593619	DLEU1	0.602059			TUBB3	0.637532	FBL	0.655849					ALDH4A1	0.415791	CHD7	0.591862			RDBP	0.544061	ERCC5	-0.441553
		PCCB	0.710115			PLK1	0.575392							SPATA5L1	0.587687	MRPL48	0.580979			HSPA9B	0.636078	PSMC2	0.635167					PRDX3	0.409457	LSM3	0.581765			POLR2J	0.50694	TNFRSF1A	0.4381
		HSPD1	0.708029			SDHC	0.566821							PCF11	-0.579686	SPAG16	-0.578698			PSMC2	0.635167	CIRBP	-0.626441					GLUL	-0.384614	CKS1B	0.578039			SH3GL1	0.500453	LSM6	0.415698
		MRPS27	0.693907			DDX48	0.526784							ELMO3	0.578097	ETFA	0.569731			CIRBP	-0.626441	HSPE1	0.602209					GAD2	-0.383591	KNTC2	-0.573385			GTF2H1	0.497491	NPC1	0.393694
		C6ORF66	0.686534			PAICS	0.524985							FDFT1	0.551978	SAE1	0.560686			HSPE1	0.602209	BOP1	0.597455					AKAP9	-0.365707	SPFH1	0.56288			SNX1	0.482496	RRM1	-0.38729
		PP	0.683189			G3BP	0.517241							DIO2	-0.535778	ORC1L	0.552603			DDT	0.587667	DDT	0.587667							TUBA6	0.561816			NCBP1	0.471905
		JTV1	0.672883			ARMET	0.512327							PNN	-0.523077	PTTG1	0.545462			CCND1	0.577675	DHCR24	0.581064							MTHFD1	0.555845			TJP3	0.465259
		MTIF2	0.67112			TPX2	0.511201							SKP2	0.5157	SEPT10	-0.540792			MT2A	0.556356	RANBP1	0.558964							CARS	0.554063
		UCHL3	0.669367			IARS	0.510967							MINA	0.515027	CTPS	0.526199			CARS	0.554063	ERCC1	0.558329							PTTG1	0.545462
		HK2	0.668357			KDELR2	0.506923							HMGCS1	0.507033	PPIE	0.51408			ARHGDIB	-0.541307	LOXL2	0.557094							ZNF198	-0.544572
		RAD51	0.664573			MTHFD2	0.46861							FLJ12571	0.481323	TPX2	0.511201			BRD2	-0.534727	MT2A	0.556356							ST3GAL1	-0.538611
		SSBP1	0.661976			PPP2R5C	-0.46851							ABCB9	0.477927	RBBP6	-0.474683			SRI	0.529509	GSTO1	0.555791							HSPC047	-0.533996
		LDHB	0.646241			NUP205	0.460957							CGI-37	0.457533	RPESP	0.463026			DDX48	0.526784	CARS	0.554063							HSPA8	0.525124
		ACOT7	0.63337			TOP2A	-0.458405							BMPR2	-0.449893	KIF23	-0.457747			CCT6A	0.511494	H1FX	-0.552128							PAICS	0.524985
		ENO1	0.626893			UBE2S	0.452832							BRIP1	-0.440135	CDC45L	0.457546			UQCRH	0.507983	MAGEA2	0.546538							ACTR5	0.522271
		DDB1	0.613833			HNRPA2B1	-0.45157							NUFIP1	0.432843					MT1H	0.505749	BRD2	-0.534727							TPX2	0.511201
		LDHA	0.612606			RFC4	0.430273													UQCRC2	0.503813	NDUFS1	0.512997							ARL6IP	-0.500531
		KARS	0.610343			CBX3	-0.427392													ANXA2	0.490185	STRA13	0.51193							ANXA2	0.490185
		CLK4	-0.606299			MCM3	0.420186													GARS	0.487424	CYR61	0.508855							MKI67	-0.487193
		TRIP3	0.593278																	HEXB	0.483821	UQCRH	0.507983							CCNB1	0.486505
		NIT2	0.580146																	CD81	0.476095	POLR2J	0.50694							ACAT1	0.475206
		ETFA	0.569731																	EEF1D	-0.475822	ACTN1	0.506883							MONDOA	-0.461731
		CCT2	0.56577																	ACAT1	0.475206	MT1H	0.505749							TOP2A	-0.458405
		POLR2D	0.56332																	NIFUN	-0.473383	SHFM1	0.500678							TRIAD3	0.454549
		SPFH1	0.56288																	SUMO2	-0.464986	DXS9879E	0.492584							QDPR	0.451991
		SAE1	0.560686																	SNRPB	0.462934	MYC	0.483972							K-ALPHA-1	0.45185
		MTMR2	0.558082																	CD63	0.462339	HEXB	0.483821							POLE2	0.449791
		NPM1	0.548293																	COX4I1	0.460269	MTHFD2	0.46861							FBXL11	-0.448686
		CTPS	0.526199																	RAB13	-0.460038	SUMO2	-0.464986							CENTD1	-0.442433
		HSPA8	0.525124																	GTF2I	-0.457187	FSCN1	0.461126							KIAA0913	-0.437185
		PAICS	0.524985																			RAB13	-0.460038							GLO1	0.424776
		RUVBL1	0.517955																											HA-1	-0.414473
		CCT6A	0.511494																											P4HB	0.408279
		TPX2	0.511201																											UBE2C	0.406382
		HUWE1	-0.508391																											HPRT1	0.39915
		RGL1	-0.506541																											SHCBP1	-0.39668
		UQCRC2	0.503813																											CDKN3	0.393892
		SHFM1	0.500678
		LRPPRC	0.491274
		MKI67	-0.487193
